# Supplementary material for: Identification of the defense-related gene VdWRKY53 from the wild grapevine Vitis davidii using RNA sequencing and ectopic expression analysis in Arabidopsis
Source: Hereditas. 2019 Apr 26;156:14. doi: 10.1186/s41065-019-0089-5 (PMC6486689; doi:10.1186/s41065-019-0089-5)
Supplement: Supplementary file 3 — Details of the KEGG pathways investigated in this study. (XLSX 122 kb) [file 41065_2019_89_MOESM3_ESM.xlsx]

## Sheet: MF2vsMF1.DEG_KEGG_pathway_enric
##The most enriched pathway or disease terms:
##Statisticcal method: Hypergeometric test
##FDR correction method: Benjamini and Hochberg (1995)
#Term	Database	Id	Sample number	Background number	P-Value	Corrected P-Value	Genes	KO	Entrez_ID	Hyperlink
Photosynthesis - antenna proteins	KEGG PATHWAY	vvi00196	17	18	7.32747e-14	8.86624e-12	VIT_17s0000g06350|VIT_01s0010g03620|VIT_19s0014g00160|VIT_00s0181g00200|VIT_07s0005g02220|VIT_15s0024g00040|VIT_10s0003g02890|VIT_19s0014g03660|VIT_12s0028g00320|VIT_08s0007g02190|VIT_12s0055g01110|VIT_18s0089g01170|VIT_18s0001g10550|VIT_10s0003g02900|VIT_12s0057g00630|VIT_13s0019g04140|VIT_11s0016g00730	vvi:100232934|vvi:100266036|vvi:100245214|vvi:100251653|vvi:100252066|vvi:100232927|vvi:100252004|vvi:100260599|vvi:100250504|vvi:100266604|vvi:100241887|vvi:100246457|vvi:100255844|vvi:100241745|vvi:100254533|vvi:100263275|vvi:100243962|	100232934|100266036|100245214|100251653|100252066|100232927|100252004|100260599|100250504|100266604|100241887|100246457|100255844|100241745|100254533|100263275|100243962|	http://www.genome.jp/kegg-bin/show_pathway?vvi00196
Photosynthesis	KEGG PATHWAY	vvi00195	29	82	1.6925e-06	0.000102396	VIT_18s0001g12070|VIT_12s0035g00270|VIT_06s0080g00920|VIT_09s0002g04320|VIT_18s0001g02740|VIT_00s0125g00280|VIT_18s0164g00030|VIT_01s0026g02680|VIT_12s0028g01080|VIT_19s0027g00200|VIT_00s0207g00210|VIT_12s0059g01810|VIT_01s0137g00210|VIT_04s0023g00410|VIT_05s0020g03180|VIT_19s0014g03850|VIT_18s0001g00760|VIT_07s0005g04920|VIT_07s0141g00570|VIT_07s0151g01000|VIT_00s0904g00010|VIT_07s0005g04400|VIT…	vvi:4025102|vvi:100249080|vvi:100244962|vvi:100241224|vvi:100245393|vvi:100247987|vvi:100251062|vvi:100243071|vvi:100262649|vvi:100243967|vvi:100245459|vvi:100263742|vvi:100252545|vvi:100242802|vvi:100240928|vvi:100258879|vvi:100248911|vvi:100256684|vvi:100256361|vvi:100242600|vvi:100240959|vvi:100260011|vvi:100250997|vvi:100260811|vvi:100252241|vvi:100232935|vvi:100265702|vvi:100244683|vvi:10026…	4025102|100249080|100244962|100241224|100245393|100247987|100251062|100243071|100262649|100243967|100245459|100263742|100252545|100242802|100240928|100258879|100248911|100256684|100256361|100242600|100240959|100260011|100250997|100260811|100252241|100232935|100265702|100244683|100261762|	http://www.genome.jp/kegg-bin/show_pathway?vvi00195
Carbon fixation in photosynthetic organisms	KEGG PATHWAY	vvi00710	23	60	4.17254e-06	0.000168293	VIT_13s0019g01090|VIT_04s0023g03010|VIT_01s0011g04630|VIT_00s0225g00130|VIT_17s0000g03690|VIT_14s0068g00680|VIT_19s0014g01640|VIT_18s0072g00770|VIT_05s0020g02310|VIT_13s0019g05250|VIT_18s0122g00960|VIT_12s0028g02180|VIT_17s0000g06450|VIT_03s0088g01190|VIT_08s0007g01570|VIT_03s0038g00670|VIT_17s0000g06270|VIT_02s0109g00080|VIT_01s0011g02740|VIT_19s0085g00380|VIT_13s0019g03350|VIT_09s0002g03620|VIT…	vvi:100263345|vvi:100852851|vvi:100247460|vvi:100261274|vvi:100267942|vvi:100246378|vvi:100253724|vvi:100264087|vvi:100247690|vvi:100247974|vvi:100259814|vvi:100233103|vvi:100267206|vvi:100232924|vvi:100240924|vvi:100262354|vvi:100265585|vvi:100244092|vvi:100247335|vvi:100249576|vvi:100260169|vvi:100233075|vvi:100265177|	100263345|100852851|100247460|100261274|100267942|100246378|100253724|100264087|100247690|100247974|100259814|100233103|100267206|100232924|100240924|100262354|100265585|100244092|100247335|100249576|100260169|100233075|100265177|	http://www.genome.jp/kegg-bin/show_pathway?vvi00710
Glyoxylate and dicarboxylate metabolism	KEGG PATHWAY	vvi00630	21	54	8.3525e-06	0.000252663	VIT_09s0002g00810|VIT_12s0059g02150|VIT_03s0038g02510|VIT_10s0003g03830|VIT_07s0104g00610|VIT_04s0044g00020|VIT_18s0122g01320|VIT_00s0225g00130|VIT_17s0000g03690|VIT_00s0211g00120|VIT_06s0009g03740|VIT_19s0093g00510|VIT_03s0088g01190|VIT_18s0001g04340|VIT_19s0014g01640|VIT_17s0000g06270|VIT_00s0264g00030|VIT_02s0012g01120|VIT_17s0000g01910|VIT_08s0007g05260|VIT_09s0002g05200	vvi:100253231|vvi:100256776|vvi:100262344|vvi:100232932|vvi:100242605|vvi:100853165|vvi:100244516|vvi:100261274|vvi:100267942|vvi:100243424|vvi:100261927|vvi:100244701|vvi:100232924|vvi:100267713|vvi:100253724|vvi:100265585|vvi:100242027|vvi:100259229|vvi:100266191|vvi:100233082|vvi:100253144|	100253231|100256776|100262344|100232932|100242605|100853165|100244516|100261274|100267942|100243424|100261927|100244701|100232924|100267713|100253724|100265585|100242027|100259229|100266191|100233082|100253144|	http://www.genome.jp/kegg-bin/show_pathway?vvi00630
Glycine, serine and threonine metabolism	KEGG PATHWAY	vvi00260	18	50	0.000120155	0.00290776	VIT_08s0007g04310|VIT_05s0020g00380|VIT_03s0038g02510|VIT_10s0116g01540|VIT_09s0018g01870|VIT_00s0225g00130|VIT_04s0008g01300|VIT_00s0211g00120|VIT_18s0001g03660|VIT_03s0180g00130|VIT_06s0061g01340|VIT_06s0009g03740|VIT_01s0011g05860|VIT_18s0001g04340|VIT_18s0001g09890|VIT_00s0225g00090|VIT_14s0036g00520|VIT_09s0002g05200	vvi:100248644|vvi:100246037|vvi:100262344|vvi:100250401|vvi:100241666|vvi:100261274|vvi:100266170|vvi:100243424|vvi:100258602|vvi:100260655|vvi:100255054|vvi:100261927|vvi:100245641|vvi:100267713|vvi:100259056|vvi:100249520|vvi:100265578|vvi:100253144|	100248644|100246037|100262344|100250401|100241666|100261274|100266170|100243424|100258602|100260655|100255054|100261927|100245641|100267713|100259056|100249520|100265578|100253144|	http://www.genome.jp/kegg-bin/show_pathway?vvi00260
Ascorbate and aldarate metabolism	KEGG PATHWAY	vvi00053	12	30	0.000541294	0.0109161	VIT_14s0030g02180|VIT_14s0066g01100|VIT_06s0004g03550|VIT_04s0023g02810|VIT_01s0026g00220|VIT_14s0066g00340|VIT_04s0008g05490|VIT_06s0009g01320|VIT_05s0020g04510|VIT_03s0038g02320|VIT_19s0090g01000|VIT_14s0066g01550	vvi:100233034|vvi:100267896|vvi:100233013|vvi:100247106|vvi:100267386|vvi:100264538|vvi:100247405|vvi:100251280|vvi:100245900|vvi:100246866|vvi:100253859|vvi:100259296|	100233034|100267896|100233013|100247106|100267386|100264538|100247405|100251280|100245900|100246866|100253859|100259296|	http://www.genome.jp/kegg-bin/show_pathway?vvi00053
Carotenoid biosynthesis	KEGG PATHWAY	vvi00906	11	28	0.00109926	0.0190014	VIT_03s0063g00380|VIT_08s0007g05690|VIT_18s0001g10500|VIT_16s0050g01090|VIT_04s0043g01010|VIT_10s0003g03750|VIT_04s0079g00680|VIT_02s0087g00710|VIT_19s0093g00550|VIT_12s0028g00960|VIT_07s0031g00620	vvi:100246968|vvi:100252133|vvi:100245540|vvi:100268009|vvi:100257865|vvi:100232943|vvi:100246195|vvi:100264783|vvi:100267016|vvi:100252385|vvi:100232944|	100246968|100252133|100245540|100268009|100257865|100232943|100246195|100264783|100267016|100252385|100232944|	http://www.genome.jp/kegg-bin/show_pathway?vvi00906
Carbon metabolism	KEGG PATHWAY	vvi01200	41	188	0.00381066	0.0576362	VIT_10s0116g01540|VIT_13s0019g01090|VIT_04s0079g00530|VIT_06s0061g01340|VIT_14s0068g00680|VIT_00s0264g00030|VIT_19s0015g00130|VIT_04s0023g03010|VIT_05s0020g00380|VIT_00s0179g00350|VIT_01s0011g04630|VIT_09s0018g01870|VIT_17s0000g03690|VIT_06s0009g03740|VIT_19s0014g01640|VIT_18s0072g00770|VIT_16s0050g02180|VIT_05s0020g02310|VIT_18s0001g12370|VIT_18s0122g00960|VIT_12s0028g02180|VIT_17s0000g06450|VIT…	vvi:100250401|vvi:100263345|vvi:100261578|vvi:100255054|vvi:100246378|vvi:100242027|vvi:100246391|vvi:100852851|vvi:100246037|vvi:100256253|vvi:100247460|vvi:100241666|vvi:100267942|vvi:100261927|vvi:100253724|vvi:100264087|vvi:100262029|vvi:100247690|vvi:100252335|vvi:100259814|vvi:100233103|vvi:100267206|vvi:100232924|vvi:100240924|vvi:100254253|vvi:100262354|vvi:100265585|vvi:100260655|vvi:100…	100250401|100263345|100261578|100255054|100246378|100242027|100246391|100852851|100246037|100256253|100247460|100241666|100267942|100261927|100253724|100264087|100262029|100247690|100252335|100259814|100233103|100267206|100232924|100240924|100254253|100262354|100265585|100260655|100244092|100247335|100249576|100259056|100260169|100248644|100256776|100233075|100262907|100265177|100243424|100267713…	http://www.genome.jp/kegg-bin/show_pathway?vvi01200
Stilbenoid, diarylheptanoid and gingerol biosynthesis	KEGG PATHWAY	vvi00945	7	18	0.00955192	0.12842	VIT_08s0040g00780|VIT_16s0100g01200|VIT_07s0031g00350|VIT_12s0028g01880|VIT_13s0074g00390|VIT_11s0065g00350|VIT_16s0100g00780	vvi:100263633|vvi:100242994|vvi:100243978|vvi:100233030|vvi:100245465|vvi:100267215|vvi:100250301|	100263633|100242994|100243978|100233030|100245465|100267215|100250301|	http://www.genome.jp/kegg-bin/show_pathway?vvi00945
Circadian rhythm - plant	KEGG PATHWAY	vvi04712	9	29	0.0175832	0.212756	VIT_05s0077g00940|VIT_15s0046g01310|VIT_13s0067g03390|VIT_16s0098g00900|VIT_04s0008g00660|VIT_16s0050g00020|VIT_10s0523g00030|VIT_15s0048g02410|VIT_01s0011g05810	vvi:100261882|vvi:100256812|vvi:100256937|vvi:100853219|vvi:100255961|vvi:100257557|vvi:100246063|vvi:100250535|vvi:100255972|	100261882|100256812|100256937|100853219|100255961|100257557|100246063|100250535|100255972|	http://www.genome.jp/kegg-bin/show_pathway?vvi04712
Nitrogen metabolism	KEGG PATHWAY	vvi00910	9	30	0.0219884	0.241872	VIT_18s0001g03910|VIT_08s0007g07400|VIT_07s0104g00610|VIT_01s0127g00720|VIT_03s0063g00370|VIT_14s0066g01210|VIT_17s0000g01910|VIT_08s0007g05260|VIT_08s0007g03240	vvi:100264320|vvi:100232993|vvi:100242605|vvi:100852632|vvi:100253671|vvi:100249137|vvi:100266191|vvi:100233082|vvi:100259742|	100264320|100232993|100242605|100852632|100253671|100249137|100266191|100233082|100259742|	http://www.genome.jp/kegg-bin/show_pathway?vvi00910
Biosynthesis of unsaturated fatty acids	KEGG PATHWAY	vvi01040	8	26	0.0259456	0.250498	VIT_08s0007g07530|VIT_08s0007g07520|VIT_01s0137g00180|VIT_11s0016g00130|VIT_09s0002g06970|VIT_06s0004g01250|VIT_12s0028g02660|VIT_08s0105g00430	vvi:100241750|vvi:100246875|vvi:100257681|vvi:100248377|vvi:100249077|vvi:100258789|vvi:100257524|vvi:100247097|	100241750|100246875|100257681|100248377|100249077|100258789|100257524|100247097|	http://www.genome.jp/kegg-bin/show_pathway?vvi01040
Glycerolipid metabolism	KEGG PATHWAY	vvi00561	12	46	0.026913	0.250498	VIT_11s0016g01470|VIT_18s0001g10680|VIT_04s0008g06920|VIT_10s0071g01100|VIT_04s0023g02810|VIT_01s0026g00220|VIT_08s0105g00260|VIT_08s0007g02000|VIT_08s0007g05800|VIT_09s0002g07860|VIT_14s0066g01550|VIT_09s0002g05200	vvi:100259274|vvi:100266011|vvi:100247378|vvi:100245638|vvi:100247106|vvi:100267386|vvi:100259167|vvi:100264832|vvi:100258980|vvi:100251587|vvi:100259296|vvi:100253144|	100259274|100266011|100247378|100245638|100247106|100267386|100259167|100264832|100258980|100251587|100259296|100253144|	http://www.genome.jp/kegg-bin/show_pathway?vvi00561
Limonene and pinene degradation	KEGG PATHWAY	vvi00903	4	9	0.0298206	0.257735	VIT_04s0023g02810|VIT_01s0026g00220|VIT_13s0074g00390|VIT_14s0066g01550	vvi:100247106|vvi:100267386|vvi:100245465|vvi:100259296|	100247106|100267386|100245465|100259296|	http://www.genome.jp/kegg-bin/show_pathway?vvi00903
Biosynthesis of amino acids	KEGG PATHWAY	vvi01230	39	202	0.0329618	0.265892	VIT_13s0019g01090|VIT_07s0104g00610|VIT_04s0079g00530|VIT_14s0108g01110|VIT_19s0085g00380|VIT_06s0061g01340|VIT_00s0264g00030|VIT_17s0000g01910|VIT_19s0015g00130|VIT_04s0023g03010|VIT_19s0014g02190|VIT_07s0031g00980|VIT_13s0019g02360|VIT_00s0179g00350|VIT_19s0015g01720|VIT_09s0018g01870|VIT_00s0225g00130|VIT_19s0027g01790|VIT_18s0001g03660|VIT_05s0020g00670|VIT_00s0391g00070|VIT_16s0050g02180|VIT…	vvi:100263345|vvi:100242605|vvi:100261578|vvi:100267880|vvi:100249576|vvi:100255054|vvi:100242027|vvi:100266191|vvi:100246391|vvi:100852851|vvi:100241782|vvi:100245826|vvi:100232881|vvi:100256253|vvi:100265177|vvi:100241666|vvi:100261274|vvi:100242776|vvi:100258602|vvi:100244176|vvi:100258475|vvi:100262029|vvi:100265578|vvi:100242520|vvi:100259979|vvi:100243424|vvi:100262354|vvi:100260655|vvi:100…	100263345|100242605|100261578|100267880|100249576|100255054|100242027|100266191|100246391|100852851|100241782|100245826|100232881|100256253|100265177|100241666|100261274|100242776|100258602|100244176|100258475|100262029|100265578|100242520|100259979|100243424|100262354|100260655|100264460|100245641|100259056|100248644|100256776|100255305|100252493|100251128|100247460|100267206|100267713|	http://www.genome.jp/kegg-bin/show_pathway?vvi01230
Biosynthesis of secondary metabolites	KEGG PATHWAY	vvi01110	130	791	0.054135	0.396405	VIT_03s0038g02510|VIT_06s0004g06540|VIT_04s0023g02810|VIT_13s0074g00390|VIT_16s0098g01780|VIT_02s0012g01120|VIT_14s0066g00410|VIT_06s0004g06830|VIT_02s0025g04720|VIT_08s0007g05690|VIT_18s0001g14910|VIT_00s0225g00130|VIT_18s0001g03660|VIT_07s0031g00620|VIT_05s0020g02880|VIT_19s0090g01000|VIT_18s0001g12370|VIT_09s0002g00810|VIT_08s0007g08540|VIT_18s0122g01320|VIT_10s0003g03750|VIT_09s0070g00240|VIT…	vvi:100262344|vvi:100244987|vvi:100247106|vvi:100245465|vvi:100250417|vvi:100259229|vvi:100266308|vvi:100241610|vvi:100233142|vvi:100252133|vvi:100262607|vvi:100261274|vvi:100258602|vvi:100232944|vvi:100263079|vvi:100253859|vvi:100252335|vvi:100253231|vvi:100258964|vvi:100244516|vvi:100232943|vvi:100251623|vvi:100267215|vvi:100244701|vvi:100254037|vvi:100257865|vvi:100246897|vvi:100254789|vvi:100…	100262344|100244987|100247106|100245465|100250417|100259229|100266308|100241610|100233142|100252133|100262607|100261274|100258602|100232944|100263079|100253859|100252335|100253231|100258964|100244516|100232943|100251623|100267215|100244701|100254037|100257865|100246897|100254789|100247245|100253950|100241377|100266593|100262907|100267880|100241461|100242027|100256872|100243277|100241205|100245641…	http://www.genome.jp/kegg-bin/show_pathway?vvi01110
Arginine and proline metabolism	KEGG PATHWAY	vvi00330	14	62	0.0556932	0.396405	VIT_08s0007g07400|VIT_19s0027g01790|VIT_14s0083g00580|VIT_04s0008g03050|VIT_07s0104g00610|VIT_01s0010g00980|VIT_01s0010g00990|VIT_04s0023g02810|VIT_01s0026g00220|VIT_09s0002g08670|VIT_13s0019g02360|VIT_11s0037g00940|VIT_11s0037g00950|VIT_17s0000g01910|VIT_17s0000g05800|VIT_14s0066g01550	vvi:100232993|vvi:100242776|vvi:100265287|vvi:100252493|vvi:100242605|vvi:100240686|vvi:100240686|vvi:100247106|vvi:100267386|vvi:100264460|vvi:100232881|vvi:100241620|vvi:100241620|vvi:100266191|vvi:100251938|vvi:100259296|	100232993|100242776|100265287|100252493|100242605|100240686|100240686|100247106|100267386|100264460|100232881|100241620|100241620|100266191|100251938|100259296|	http://www.genome.jp/kegg-bin/show_pathway?vvi00330
Metabolic pathways	KEGG PATHWAY	vvi01100	236	1497	0.0597743	0.397618	VIT_03s0038g02510|VIT_04s0079g00530|VIT_18s0001g12070|VIT_12s0028g00710|VIT_04s0023g02810|VIT_13s0074g00390|VIT_16s0098g01780|VIT_06s0004g03360|VIT_11s0037g00070|VIT_12s0028g00320|VIT_14s0068g00680|VIT_18s0001g14450|VIT_09s0002g07860|VIT_19s0015g00130|VIT_17s0000g05800|VIT_14s0066g00410|VIT_06s0004g06830|VIT_02s0025g04720|VIT_01s0026g02680|VIT_08s0007g07400|VIT_19s0027g00200|VIT_18s0001g14910|VIT…	vvi:100262344|vvi:100261578|vvi:4025102|vvi:100248785|vvi:100247106|vvi:100245465|vvi:100250417|vvi:100262205|vvi:100260378|vvi:100250504|vvi:100246378|vvi:100252241|vvi:100251587|vvi:100246391|vvi:100251938|vvi:100266308|vvi:100241610|vvi:100233142|vvi:100243071|vvi:100232993|vvi:100243967|vvi:100262607|vvi:100261274|vvi:100245459|vvi:100242636|vvi:100258602|vvi:100246461|vvi:100255373|vvi:10026…	100262344|100261578|4025102|100248785|100247106|100245465|100250417|100262205|100260378|100250504|100246378|100252241|100251587|100246391|100251938|100266308|100241610|100233142|100243071|100232993|100243967|100262607|100261274|100245459|100242636|100258602|100246461|100255373|100263079|100253859|100252335|100261810|100241232|100249279|100247748|100252545|100258964|100260655|100232943|100252552|1…	http://www.genome.jp/kegg-bin/show_pathway?vvi01100
Porphyrin and chlorophyll metabolism	KEGG PATHWAY	vvi00860	10	41	0.0624359	0.397618	VIT_08s0007g08540|VIT_10s0003g00890|VIT_18s0001g08110|VIT_18s0001g11090|VIT_13s0067g01840|VIT_08s0040g00390|VIT_12s0059g00270|VIT_18s0001g02700|VIT_19s0014g03160|VIT_17s0000g06280	vvi:100258964|vvi:100267459|vvi:100259052|vvi:100250675|vvi:100267235|vvi:100241461|vvi:100241491|vvi:100247245|vvi:100255647|vvi:100243277|	100258964|100267459|100259052|100250675|100267235|100241461|100241491|100247245|100255647|100243277|	http://www.genome.jp/kegg-bin/show_pathway?vvi00860
2-Oxocarboxylic acid metabolism	KEGG PATHWAY	vvi01210	11	47	0.0675796	0.408857	VIT_14s0068g01960|VIT_12s0059g02150|VIT_19s0027g01790|VIT_04s0008g03050|VIT_05s0049g01980|VIT_00s0225g00130|VIT_04s0079g00530|VIT_09s0002g08670|VIT_00s0264g00030|VIT_01s0011g05860|VIT_05s0051g00830	vvi:100259979|vvi:100256776|vvi:100242776|vvi:100252493|vvi:100251128|vvi:100261274|vvi:100261578|vvi:100264460|vvi:100242027|vvi:100245641|vvi:100242520|	100259979|100256776|100242776|100252493|100251128|100261274|100261578|100264460|100242027|100245641|100242520|	http://www.genome.jp/kegg-bin/show_pathway?vvi01210
Other glycan degradation	KEGG PATHWAY	vvi00511	5	17	0.086544	0.498658	VIT_05s0051g00910|VIT_04s0023g03650|VIT_12s0035g01220|VIT_14s0068g01120|VIT_14s0068g01110	vvi:100249401|vvi:100259071|vvi:100248921|vvi:100244533|vvi:100266854|	100249401|100259071|100248921|100244533|100266854|	http://www.genome.jp/kegg-bin/show_pathway?vvi00511
Flavonoid biosynthesis	KEGG PATHWAY	vvi00941	8	33	0.0929769	0.511373	VIT_08s0040g00780|VIT_07s0031g00350|VIT_04s0023g03370|VIT_00s0361g00040|VIT_11s0065g00350|VIT_17s0000g04150|VIT_18s0001g14310|VIT_02s0025g04720	vvi:100263633|vvi:100243978|vvi:100233079|vvi:100232981|vvi:100267215|vvi:100233112|vvi:100253950|vvi:100233142|	100263633|100243978|100233079|100232981|100267215|100233112|100253950|100233142|	http://www.genome.jp/kegg-bin/show_pathway?vvi00941
Tropane, piperidine and pyridine alkaloid biosynthesis	KEGG PATHWAY	vvi00960	6	23	0.103043	0.542096	VIT_00s0225g00090|VIT_13s0019g02180|VIT_08s0007g00920|VIT_07s0031g00980|VIT_06s0004g05380|VIT_19s0014g02190	vvi:100249520|vvi:100265103|vvi:100252918|vvi:100245826|vvi:100267258|vvi:100241782|	100249520|100265103|100252918|100245826|100267258|100241782|	http://www.genome.jp/kegg-bin/show_pathway?vvi00960
Peroxisome	KEGG PATHWAY	vvi04146	13	63	0.113467	0.557685	VIT_09s0002g00810|VIT_13s0067g02990|VIT_10s0003g03830|VIT_12s0059g01850|VIT_19s0014g03320|VIT_06s0009g02640|VIT_04s0079g00530|VIT_06s0009g03740|VIT_19s0093g00510|VIT_04s0044g00020|VIT_02s0025g01410|VIT_18s0122g01320|VIT_19s0085g00500|VIT_12s0028g02660	vvi:100253231|vvi:100233137|vvi:100232932|vvi:100253839|vvi:100253839|vvi:100264975|vvi:100261578|vvi:100261927|vvi:100244701|vvi:100853165|vvi:100265062|vvi:100244516|vvi:100248493|vvi:100257524|	100253231|100233137|100232932|100253839|100253839|100264975|100261578|100261927|100244701|100853165|100265062|100244516|100248493|100257524|	http://www.genome.jp/kegg-bin/show_pathway?vvi04146
Plant-pathogen interaction	KEGG PATHWAY	vvi04626	20	105	0.115224	0.557685	VIT_18s0001g11830|VIT_03s0088g00810|VIT_03s0063g00530|VIT_07s0104g00600|VIT_15s0046g02190|VIT_18s0001g01630|VIT_06s0004g03540|VIT_01s0011g02470|VIT_08s0007g05790|VIT_06s0080g00450|VIT_08s0056g00290|VIT_18s0001g14500|VIT_19s0090g00410|VIT_12s0057g01140|VIT_06s0004g07500|VIT_09s0002g07860|VIT_17s0000g09370|VIT_12s0057g00670|VIT_11s0016g00170|VIT_01s0011g05560	vvi:100253943|vvi:100258414|vvi:100257203|vvi:100245586|vvi:100256849|vvi:100253886|vvi:100263976|vvi:100264548|vvi:100264151|vvi:100251852|vvi:100251912|vvi:100267648|vvi:100243573|vvi:100252764|vvi:100243352|vvi:100251587|vvi:100244975|vvi:100258010|vvi:100249070|vvi:100262965|	100253943|100258414|100257203|100245586|100256849|100253886|100263976|100264548|100264151|100251852|100251912|100267648|100243573|100252764|100243352|100251587|100244975|100258010|100249070|100262965|	http://www.genome.jp/kegg-bin/show_pathway?vvi04626
Alanine, aspartate and glutamate metabolism	KEGG PATHWAY	vvi00250	9	41	0.127481	0.593275	VIT_08s0007g07400|VIT_07s0104g00610|VIT_03s0017g01760|VIT_00s0225g00130|VIT_06s0009g03740|VIT_06s0004g03360|VIT_17s0000g01910|VIT_17s0000g05800|VIT_06s0004g06830	vvi:100232993|vvi:100242605|vvi:100248495|vvi:100261274|vvi:100261927|vvi:100262205|vvi:100266191|vvi:100251938|vvi:100241610|	100232993|100242605|100248495|100261274|100261927|100262205|100266191|100251938|100241610|	http://www.genome.jp/kegg-bin/show_pathway?vvi00250
Pentose phosphate pathway	KEGG PATHWAY	vvi00030	9	42	0.142664	0.639348	VIT_08s0007g01570|VIT_19s0015g01720|VIT_14s0171g00490|VIT_03s0038g00670|VIT_01s0011g04630|VIT_18s0072g00770|VIT_18s0001g12370|VIT_04s0023g03010|VIT_17s0000g06450	vvi:100240924|vvi:100265177|vvi:100254253|vvi:100262354|vvi:100247460|vvi:100264087|vvi:100252335|vvi:100852851|vvi:100267206|	100240924|100265177|100254253|100262354|100247460|100264087|100252335|100852851|100267206|	http://www.genome.jp/kegg-bin/show_pathway?vvi00030
Starch and sucrose metabolism	KEGG PATHWAY	vvi00500	25	141	0.158634	0.662238	VIT_16s0098g01780|VIT_00s0304g00080|VIT_05s0029g00420|VIT_08s0040g00670|VIT_07s0031g01540|VIT_05s0029g01140|VIT_00s0220g00070|VIT_05s0077g00280|VIT_01s0026g00280|VIT_14s0060g01970|VIT_05s0020g02880|VIT_18s0001g12370|VIT_02s0154g00090|VIT_11s0016g00470|VIT_06s0004g06020|VIT_10s0003g02160|VIT_19s0014g00300|VIT_01s0011g05960|VIT_01s0011g00730|VIT_09s0002g02320|VIT_16s0022g00660|VIT_17s0000g08010|VIT…	vvi:100250417|vvi:100258773|vvi:100241904|vvi:100267188|vvi:100259462|vvi:100262385|vvi:100241205|vvi:100242636|vvi:100246842|vvi:100249393|vvi:100263079|vvi:100252335|vvi:100241232|vvi:100249279|vvi:100251865|vvi:100265802|vvi:100265802|vvi:100252552|vvi:100257811|vvi:100232951|vvi:100251837|vvi:100251811|vvi:100252372|vvi:100246897|vvi:100254789|vvi:100255802|	100250417|100258773|100241904|100267188|100259462|100262385|100241205|100242636|100246842|100249393|100263079|100252335|100241232|100249279|100251865|100265802|100265802|100252552|100257811|100232951|100251837|100251811|100252372|100246897|100254789|100255802|	http://www.genome.jp/kegg-bin/show_pathway?vvi00500
Inositol phosphate metabolism	KEGG PATHWAY	vvi00562	9	43	0.158718	0.662238	VIT_13s0019g01090|VIT_11s0016g00360|VIT_01s0011g04790|VIT_15s0045g00370|VIT_15s0045g00380|VIT_06s0004g06660|VIT_09s0002g00380|VIT_08s0105g00300|VIT_07s0031g00920|VIT_12s0034g01790	vvi:100263345|vvi:100267980|vvi:100259334|vvi:100253773|vvi:100253773|vvi:100255373|vvi:100254952|vvi:100243703|vvi:100259515|vvi:100258261|	100263345|100267980|100259334|100253773|100253773|100255373|100254952|100243703|100259515|100258261|	http://www.genome.jp/kegg-bin/show_pathway?vvi00562
Valine, leucine and isoleucine biosynthesis	KEGG PATHWAY	vvi00290	4	16	0.190834	0.769699	VIT_08s0007g04310|VIT_14s0068g01960|VIT_05s0051g00830|VIT_05s0049g01980	vvi:100248644|vvi:100259979|vvi:100242520|vvi:100251128|	100248644|100259979|100242520|100251128|	http://www.genome.jp/kegg-bin/show_pathway?vvi00290
Arachidonic acid metabolism	KEGG PATHWAY	vvi00590	3	11	0.204404	0.797833	VIT_02s0025g03600|VIT_04s0008g06780|VIT_08s0007g05800	vvi:100259774|vvi:100245697|vvi:100258980|	100259774|100245697|100258980|	http://www.genome.jp/kegg-bin/show_pathway?vvi00590
Pyruvate metabolism	KEGG PATHWAY	vvi00620	14	77	0.214706	0.811856	VIT_05s0020g00380|VIT_00s0179g00350|VIT_09s0002g03620|VIT_04s0023g02810|VIT_01s0026g00220|VIT_17s0000g06270|VIT_19s0014g01640|VIT_01s0011g02740|VIT_05s0020g02310|VIT_03s0088g01190|VIT_16s0050g02180|VIT_13s0019g05250|VIT_12s0028g02180|VIT_14s0066g01550	vvi:100246037|vvi:100256253|vvi:100233075|vvi:100247106|vvi:100267386|vvi:100265585|vvi:100253724|vvi:100247335|vvi:100247690|vvi:100232924|vvi:100262029|vvi:100247974|vvi:100233103|vvi:100259296|	100246037|100256253|100233075|100247106|100267386|100265585|100253724|100247335|100247690|100232924|100262029|100247974|100233103|100259296|	http://www.genome.jp/kegg-bin/show_pathway?vvi00620
C5-Branched dibasic acid metabolism	KEGG PATHWAY	vvi00660	2	7	0.267887	0.977573	VIT_14s0068g01960|VIT_05s0049g01980	vvi:100259979|vvi:100251128|	100259979|100251128|	http://www.genome.jp/kegg-bin/show_pathway?vvi00660
Fatty acid metabolism	KEGG PATHWAY	vvi01212	11	62	0.277925	0.977573	VIT_10s0003g03070|VIT_08s0007g07520|VIT_01s0137g00180|VIT_08s0007g07530|VIT_05s0077g02140|VIT_11s0016g00130|VIT_02s0025g01410|VIT_09s0002g06970|VIT_06s0004g01250|VIT_12s0028g02660|VIT_08s0105g00430	vvi:100258842|vvi:100246875|vvi:100257681|vvi:100241750|vvi:100244762|vvi:100248377|vvi:100265062|vvi:100249077|vvi:100258789|vvi:100257524|vvi:100247097|	100258842|100246875|100257681|100241750|100244762|100248377|100265062|100249077|100258789|100257524|100247097|	http://www.genome.jp/kegg-bin/show_pathway?vvi01212
alpha-Linolenic acid metabolism	KEGG PATHWAY	vvi00592	6	31	0.285421	0.977573	VIT_18s0001g11630|VIT_05s0077g02140|VIT_13s0064g01480|VIT_08s0007g05800|VIT_12s0028g02660|VIT_12s0059g01060	vvi:100267750|vvi:100244762|vvi:100257867|vvi:100258980|vvi:100257524|vvi:100251750|	100267750|100244762|100257867|100258980|100257524|100251750|	http://www.genome.jp/kegg-bin/show_pathway?vvi00592
Glycolysis / Gluconeogenesis	KEGG PATHWAY	vvi00010	18	108	0.292354	0.977573	VIT_05s0020g00380|VIT_10s0003g00990|VIT_13s0019g01090|VIT_00s0179g00350|VIT_01s0026g00220|VIT_08s0007g01570|VIT_04s0023g02810|VIT_03s0038g00670|VIT_11s0037g00070|VIT_19s0015g01720|VIT_06s0061g01340|VIT_18s0072g00770|VIT_16s0050g02180|VIT_19s0085g00380|VIT_18s0001g12370|VIT_04s0023g03010|VIT_14s0066g00410|VIT_14s0066g01550	vvi:100246037|vvi:100242845|vvi:100263345|vvi:100256253|vvi:100267386|vvi:100240924|vvi:100247106|vvi:100262354|vvi:100260378|vvi:100265177|vvi:100255054|vvi:100264087|vvi:100262029|vvi:100249576|vvi:100252335|vvi:100852851|vvi:100266308|vvi:100259296|	100246037|100242845|100263345|100256253|100267386|100240924|100247106|100262354|100260378|100265177|100255054|100264087|100262029|100249576|100252335|100852851|100266308|100259296|	http://www.genome.jp/kegg-bin/show_pathway?vvi00010
Glutathione metabolism	KEGG PATHWAY	vvi00480	13	76	0.298927	0.977573	VIT_06s0004g03690|VIT_18s0001g00690|VIT_04s0079g00530|VIT_06s0004g03550|VIT_14s0171g00490|VIT_08s0007g00060|VIT_04s0008g05490|VIT_07s0005g04890|VIT_02s0025g03600|VIT_19s0027g00460|VIT_03s0038g02320|VIT_04s0008g06780|VIT_01s0026g01340	vvi:100853342|vvi:100260869|vvi:100261578|vvi:100233013|vvi:100254253|vvi:100252923|vvi:100247405|vvi:100251558|vvi:100259774|vvi:100252492|vvi:100246866|vvi:100245697|vvi:100245065|	100853342|100260869|100261578|100233013|100254253|100252923|100247405|100251558|100259774|100252492|100246866|100245697|100245065|	http://www.genome.jp/kegg-bin/show_pathway?vvi00480
Terpenoid backbone biosynthesis	KEGG PATHWAY	vvi00900	8	45	0.320681	1	VIT_18s0001g12000|VIT_17s0000g08390|VIT_03s0063g02030|VIT_06s0004g06540|VIT_04s0044g01740|VIT_17s0000g06280|VIT_06s0004g02900|VIT_19s0014g00070	vvi:100257359|vvi:100248516|vvi:100267479|vvi:100244987|vvi:100243051|vvi:100243277|vvi:100257071|vvi:100246988|	100257359|100248516|100267479|100244987|100243051|100243277|100257071|100246988|	http://www.genome.jp/kegg-bin/show_pathway?vvi00900
Sesquiterpenoid and triterpenoid biosynthesis	KEGG PATHWAY	vvi00909	2	8	0.325187	1	VIT_18s0001g08550|VIT_09s0054g01220	vvi:100254037|vvi:100259856|	100254037|100259856|	http://www.genome.jp/kegg-bin/show_pathway?vvi00909
Pentose and glucuronate interconversions	KEGG PATHWAY	vvi00040	9	53	0.355053	1	VIT_13s0019g04910|VIT_05s0051g00590|VIT_01s0137g00240|VIT_04s0023g02810|VIT_01s0026g00220|VIT_14s0066g00340|VIT_14s0060g01970|VIT_17s0000g06450|VIT_14s0066g01550	vvi:100246124|vvi:100232902|vvi:100242302|vvi:100247106|vvi:100267386|vvi:100264538|vvi:100249393|vvi:100267206|vvi:100259296|	100246124|100232902|100242302|100247106|100267386|100264538|100249393|100267206|100259296|	http://www.genome.jp/kegg-bin/show_pathway?vvi00040
Glycosphingolipid biosynthesis - globo series	KEGG PATHWAY	vvi00603	2	9	0.381222	1	VIT_10s0071g01100|VIT_08s0007g02100	vvi:100245638|vvi:100247748|	100245638|100247748|	http://www.genome.jp/kegg-bin/show_pathway?vvi00603
Plant hormone signal transduction	KEGG PATHWAY	vvi04075	36	236	0.38792	1	VIT_04s0023g01250|VIT_03s0038g03270|VIT_15s0046g01280|VIT_03s0063g00310|VIT_16s0050g02680|VIT_09s0002g04080|VIT_04s0023g03230|VIT_19s0014g04690|VIT_07s0005g03230|VIT_18s0001g13930|VIT_03s0091g00310|VIT_14s0030g00410|VIT_18s0001g03540|VIT_08s0058g00470|VIT_04s0008g01420|VIT_15s0046g01050|VIT_14s0081g00010|VIT_09s0002g03410|VIT_08s0007g05390|VIT_08s0040g01730|VIT_11s0016g03180|VIT_03s0088g00810|VIT…	vvi:100249673|vvi:100265782|vvi:100251627|vvi:100243434|vvi:100267287|vvi:100253148|vvi:100252339|vvi:100250242|vvi:100246426|vvi:100254074|vvi:100250741|vvi:100250410|vvi:100243769|vvi:100267073|vvi:100242262|vvi:100243084|vvi:100250231|vvi:100266914|vvi:100243627|vvi:100256742|vvi:100243875|vvi:100258414|vvi:100242967|vvi:100243594|vvi:100254638|vvi:100241147|vvi:100267831|vvi:100267240|vvi:100…	100249673|100265782|100251627|100243434|100267287|100253148|100252339|100250242|100246426|100254074|100250741|100250410|100243769|100267073|100242262|100243084|100250231|100266914|100243627|100256742|100243875|100258414|100242967|100243594|100254638|100241147|100267831|100267240|100255700|100240941|100256965|100259369|100241730|100249385|100255251|100262965|	http://www.genome.jp/kegg-bin/show_pathway?vvi04075
Citrate cycle (TCA cycle)	KEGG PATHWAY	vvi00020	8	48	0.390102	1	VIT_05s0020g00380|VIT_12s0059g02150|VIT_04s0079g00530|VIT_14s0219g00150|VIT_17s0000g06270|VIT_19s0014g01640|VIT_00s0264g00030|VIT_03s0088g01190	vvi:100246037|vvi:100256776|vvi:100261578|vvi:100262907|vvi:100265585|vvi:100253724|vvi:100242027|vvi:100232924|	100246037|100256776|100261578|100262907|100265585|100253724|100242027|100232924|	http://www.genome.jp/kegg-bin/show_pathway?vvi00020
Phosphatidylinositol signaling system	KEGG PATHWAY	vvi04070	6	35	0.394154	1	VIT_11s0016g00360|VIT_01s0011g04790|VIT_06s0004g06660|VIT_09s0002g00380|VIT_08s0105g00300|VIT_12s0034g01790	vvi:100267980|vvi:100259334|vvi:100255373|vvi:100254952|vvi:100243703|vvi:100258261|	100267980|100259334|100255373|100254952|100243703|100258261|	http://www.genome.jp/kegg-bin/show_pathway?vvi04070
Tryptophan metabolism	KEGG PATHWAY	vvi00380	5	29	0.410598	1	VIT_18s0122g01320|VIT_04s0023g02810|VIT_01s0026g00220|VIT_04s0044g00020|VIT_14s0066g01550	vvi:100244516|vvi:100247106|vvi:100267386|vvi:100853165|vvi:100259296|	100244516|100247106|100267386|100853165|100259296|	http://www.genome.jp/kegg-bin/show_pathway?vvi00380
Sulfur metabolism	KEGG PATHWAY	vvi00920	5	29	0.410598	1	VIT_10s0116g01650|VIT_00s0301g00050|VIT_12s0059g00760|VIT_14s0108g01110|VIT_19s0015g00130	vvi:100854884|vvi:100250311|vvi:100233045|vvi:100267880|vvi:100246391|	100854884|100250311|100233045|100267880|100246391|	http://www.genome.jp/kegg-bin/show_pathway?vvi00920
One carbon pool by folate	KEGG PATHWAY	vvi00670	3	16	0.413128	1	VIT_18s0001g04340|VIT_00s0211g00120|VIT_10s0116g01540	vvi:100267713|vvi:100243424|vvi:100250401|	100267713|100243424|100250401|	http://www.genome.jp/kegg-bin/show_pathway?vvi00670
Biotin metabolism	KEGG PATHWAY	vvi00780	3	16	0.413128	1	VIT_10s0003g03070|VIT_08s0007g07520|VIT_08s0007g07530	vvi:100258842|vvi:100246875|vvi:100241750|	100258842|100246875|100241750|	http://www.genome.jp/kegg-bin/show_pathway?vvi00780
Histidine metabolism	KEGG PATHWAY	vvi00340	3	17	0.453886	1	VIT_04s0023g02810|VIT_01s0026g00220|VIT_14s0066g01550	vvi:100247106|vvi:100267386|vvi:100259296|	100247106|100267386|100259296|	http://www.genome.jp/kegg-bin/show_pathway?vvi00340
Fructose and mannose metabolism	KEGG PATHWAY	vvi00051	7	44	0.454945	1	VIT_08s0007g01570|VIT_13s0019g01090|VIT_03s0038g00670|VIT_19s0015g01720|VIT_18s0072g00770|VIT_16s0100g00290|VIT_04s0023g03010	vvi:100240924|vvi:100263345|vvi:100262354|vvi:100265177|vvi:100264087|vvi:100232980|vvi:100852851|	100240924|100263345|100262354|100265177|100264087|100232980|100852851|	http://www.genome.jp/kegg-bin/show_pathway?vvi00051
Fatty acid elongation	KEGG PATHWAY	vvi00062	4	24	0.464033	1	VIT_04s0008g02250|VIT_14s0006g02990|VIT_18s0001g12550|VIT_01s0137g00180	vvi:100252499|vvi:100266928|vvi:100260817|vvi:100257681|	100252499|100266928|100260817|100257681|	http://www.genome.jp/kegg-bin/show_pathway?vvi00062
Cysteine and methionine metabolism	KEGG PATHWAY	vvi00270	11	72	0.470753	1	VIT_17s0000g09840|VIT_00s2086g00010|VIT_14s0108g01110|VIT_18s0001g03660|VIT_05s0020g00670|VIT_01s0011g05860|VIT_11s0037g00940|VIT_11s0037g00950|VIT_14s0083g00580|VIT_19s0015g00130|VIT_01s0010g00980|VIT_01s0010g00990|VIT_19s0014g02190	vvi:100265604|vvi:100232928|vvi:100267880|vvi:100258602|vvi:100244176|vvi:100245641|vvi:100241620|vvi:100241620|vvi:100265287|vvi:100246391|vvi:100240686|vvi:100240686|vvi:100241782|	100265604|100232928|100267880|100258602|100244176|100245641|100241620|100241620|100265287|100246391|100240686|100240686|100241782|	http://www.genome.jp/kegg-bin/show_pathway?vvi00270
Fatty acid degradation	KEGG PATHWAY	vvi00071	6	38	0.475755	1	VIT_05s0077g02140|VIT_04s0023g02810|VIT_01s0026g00220|VIT_02s0025g01410|VIT_12s0028g02660|VIT_14s0066g01550	vvi:100244762|vvi:100247106|vvi:100267386|vvi:100265062|vvi:100257524|vvi:100259296|	100244762|100247106|100267386|100265062|100257524|100259296|	http://www.genome.jp/kegg-bin/show_pathway?vvi00071
Lysine degradation	KEGG PATHWAY	vvi00310	4	25	0.497368	1	VIT_04s0023g02810|VIT_01s0026g00220|VIT_08s0056g01660|VIT_14s0066g01550	vvi:100247106|vvi:100267386|vvi:100260473|vvi:100259296|	100247106|100267386|100260473|100259296|	http://www.genome.jp/kegg-bin/show_pathway?vvi00310
Linoleic acid metabolism	KEGG PATHWAY	vvi00591	2	12	0.534702	1	VIT_13s0064g01480|VIT_08s0007g05800	vvi:100257867|vvi:100258980|	100257867|100258980|	http://www.genome.jp/kegg-bin/show_pathway?vvi00591
Synthesis and degradation of ketone bodies	KEGG PATHWAY	vvi00072	1	5	0.541683	1	VIT_06s0009g02640	vvi:100264975|	100264975|	http://www.genome.jp/kegg-bin/show_pathway?vvi00072
Isoquinoline alkaloid biosynthesis	KEGG PATHWAY	vvi00950	3	20	0.567832	1	VIT_07s0031g00980|VIT_00s0225g00090|VIT_19s0014g02190	vvi:100245826|vvi:100249520|vvi:100241782|	100245826|100249520|100241782|	http://www.genome.jp/kegg-bin/show_pathway?vvi00950
Valine, leucine and isoleucine degradation	KEGG PATHWAY	vvi00280	6	42	0.578674	1	VIT_05s0020g00380|VIT_05s0077g02080|VIT_04s0023g02810|VIT_01s0026g00220|VIT_06s0009g02640|VIT_14s0066g01550	vvi:100246037|vvi:100244742|vvi:100247106|vvi:100267386|vvi:100264975|vvi:100259296|	100246037|100244742|100247106|100267386|100264975|100259296|	http://www.genome.jp/kegg-bin/show_pathway?vvi00280
Lysine biosynthesis	KEGG PATHWAY	vvi00300	2	13	0.579749	1	VIT_18s0001g03660|VIT_01s0011g05860	vvi:100258602|vvi:100245641|	100258602|100245641|	http://www.genome.jp/kegg-bin/show_pathway?vvi00300
Thiamine metabolism	KEGG PATHWAY	vvi00730	2	14	0.621502	1	VIT_07s0005g00210|VIT_06s0004g06130	vvi:100246863|vvi:100250096|	100246863|100250096|	http://www.genome.jp/kegg-bin/show_pathway?vvi00730
Pantothenate and CoA biosynthesis	KEGG PATHWAY	vvi00770	3	23	0.665894	1	VIT_14s0068g01960|VIT_15s0046g02170|VIT_05s0051g00830	vvi:100259979|vvi:100251716|vvi:100242520|	100259979|100251716|100242520|	http://www.genome.jp/kegg-bin/show_pathway?vvi00770
Ribosome biogenesis in eukaryotes	KEGG PATHWAY	vvi03008	11	83	0.6691	1	VIT_08s0007g07410|VIT_04s0044g01790|VIT_16s0050g00880|VIT_14s0066g02620|VIT_14s0030g01270|VIT_16s0013g01520|VIT_16s0013g01530|VIT_08s0007g00730|VIT_17s0000g08620|VIT_09s0002g01610|VIT_08s0007g04690|VIT_07s0104g01060	vvi:100245323|vvi:100248167|vvi:100266267|vvi:100247518|vvi:100248675|vvi:100256070|vvi:100256070|vvi:100266615|vvi:100241507|vvi:100244657|vvi:100250257|vvi:100264761|	100245323|100248167|100266267|100247518|100248675|100256070|100256070|100266615|100241507|100244657|100250257|100264761|	http://www.genome.jp/kegg-bin/show_pathway?vvi03008
Non-homologous end-joining	KEGG PATHWAY	vvi03450	1	8	0.71308	1	VIT_05s0062g01170	vvi:100265198|	100265198|	http://www.genome.jp/kegg-bin/show_pathway?vvi03450
Riboflavin metabolism	KEGG PATHWAY	vvi00740	1	8	0.71308	1	VIT_03s0017g00650	vvi:100248717|	100248717|	http://www.genome.jp/kegg-bin/show_pathway?vvi00740
Sphingolipid metabolism	KEGG PATHWAY	vvi00600	3	25	0.721645	1	VIT_10s0071g01100|VIT_12s0035g01220|VIT_05s0051g00910	vvi:100245638|vvi:100248921|vvi:100249401|	100245638|100248921|100249401|	http://www.genome.jp/kegg-bin/show_pathway?vvi00600
Butanoate metabolism	KEGG PATHWAY	vvi00650	3	25	0.721645	1	VIT_03s0017g01760|VIT_14s0068g01960|VIT_06s0009g02640	vvi:100248495|vvi:100259979|vvi:100264975|	100248495|100259979|100264975|	http://www.genome.jp/kegg-bin/show_pathway?vvi00650
Tyrosine metabolism	KEGG PATHWAY	vvi00350	5	42	0.745462	1	VIT_12s0028g00710|VIT_07s0031g00980|VIT_12s0035g02110|VIT_00s0225g00090|VIT_19s0014g02190	vvi:100248785|vvi:100245826|vvi:100252270|vvi:100249520|vvi:100241782|	100248785|100245826|100252270|100249520|100241782|	http://www.genome.jp/kegg-bin/show_pathway?vvi00350
Vitamin B6 metabolism	KEGG PATHWAY	vvi00750	1	9	0.754563	1	VIT_06s0004g06640	vvi:100260451|	100260451|	http://www.genome.jp/kegg-bin/show_pathway?vvi00750
Brassinosteroid biosynthesis	KEGG PATHWAY	vvi00905	1	9	0.754563	1	VIT_13s0067g00660	vvi:100258692|	100258692|	http://www.genome.jp/kegg-bin/show_pathway?vvi00905
Ubiquitin mediated proteolysis	KEGG PATHWAY	vvi04120	13	105	0.767366	1	VIT_08s0007g04790|VIT_03s0038g02390|VIT_19s0015g00670|VIT_14s0108g00490|VIT_15s0046g02120|VIT_13s0019g04090|VIT_00s0265g00070|VIT_16s0050g00020|VIT_18s0001g07810|VIT_15s0046g01400|VIT_10s0523g00030|VIT_03s0038g02340|VIT_04s0008g04480	vvi:100241783|vvi:100248604|vvi:100246297|vvi:100254227|vvi:100256919|vvi:100253010|vvi:100266813|vvi:100257557|vvi:100255704|vvi:100232965|vvi:100246063|vvi:100264024|vvi:100252623|	100241783|100248604|100246297|100254227|100256919|100253010|100266813|100257557|100255704|100232965|100246063|100264024|100252623|	http://www.genome.jp/kegg-bin/show_pathway?vvi04120
Ubiquinone and other terpenoid-quinone biosynthesis	KEGG PATHWAY	vvi00130	3	27	0.769864	1	VIT_12s0028g00710|VIT_19s0014g02190|VIT_05s0020g04430	vvi:100248785|vvi:100241782|vvi:100266496|	100248785|100241782|100266496|	http://www.genome.jp/kegg-bin/show_pathway?vvi00130
beta-Alanine metabolism	KEGG PATHWAY	vvi00410	4	36	0.784454	1	VIT_04s0023g02810|VIT_01s0026g00220|VIT_00s0225g00090|VIT_14s0066g01550	vvi:100247106|vvi:100267386|vvi:100249520|vvi:100259296|	100247106|100267386|100249520|100259296|	http://www.genome.jp/kegg-bin/show_pathway?vvi00410
Ether lipid metabolism	KEGG PATHWAY	vvi00565	2	20	0.807087	1	VIT_08s0007g05800|VIT_15s0045g00370|VIT_15s0045g00380	vvi:100258980|vvi:100253773|vvi:100253773|	100258980|100253773|100253773|	http://www.genome.jp/kegg-bin/show_pathway?vvi00565
Amino sugar and nucleotide sugar metabolism	KEGG PATHWAY	vvi00520	12	101	0.808545	1	VIT_14s0030g02180|VIT_08s0040g00320|VIT_16s0050g02220|VIT_15s0048g01300|VIT_14s0066g00340|VIT_05s0029g00420|VIT_03s0038g03750|VIT_05s0020g04510|VIT_03s0038g03400|VIT_05s0077g00690|VIT_05s0020g02880|VIT_18s0001g12370	vvi:100233034|vvi:100258574|vvi:100233088|vvi:100252372|vvi:100264538|vvi:100241904|vvi:100246897|vvi:100245900|vvi:100232985|vvi:100244839|vvi:100263079|vvi:100252335|	100233034|100258574|100233088|100252372|100264538|100241904|100246897|100245900|100232985|100244839|100263079|100252335|	http://www.genome.jp/kegg-bin/show_pathway?vvi00520
Taurine and hypotaurine metabolism	KEGG PATHWAY	vvi00430	1	11	0.820413	1	VIT_14s0108g00090	vvi:100266451|	100266451|	http://www.genome.jp/kegg-bin/show_pathway?vvi00430
ABC transporters	KEGG PATHWAY	vvi02010	2	21	0.828632	1	VIT_08s0007g05060|VIT_14s0108g00430	vvi:100262262|vvi:100262734|	100262262|100262734|	http://www.genome.jp/kegg-bin/show_pathway?vvi02010
Fatty acid biosynthesis	KEGG PATHWAY	vvi00061	3	31	0.845792	1	VIT_10s0003g03070|VIT_08s0007g07520|VIT_08s0007g07530	vvi:100258842|vvi:100246875|vvi:100241750|	100258842|100246875|100241750|	http://www.genome.jp/kegg-bin/show_pathway?vvi00061
Cyanoamino acid metabolism	KEGG PATHWAY	vvi00460	4	40	0.849464	1	VIT_18s0001g04340|VIT_08s0032g00470|VIT_00s0220g00070|VIT_00s0211g00120	vvi:100267713|vvi:100254789|vvi:100241205|vvi:100243424|	100267713|100254789|100241205|100243424|	http://www.genome.jp/kegg-bin/show_pathway?vvi00460
Galactose metabolism	KEGG PATHWAY	vvi00052	4	40	0.849464	1	VIT_02s0154g00090|VIT_10s0071g01100|VIT_09s0002g02320|VIT_05s0077g00690	vvi:100241232|vvi:100245638|vvi:100232951|vvi:100244839|	100241232|100245638|100232951|100244839|	http://www.genome.jp/kegg-bin/show_pathway?vvi00052
Glycerophospholipid metabolism	KEGG PATHWAY	vvi00564	7	67	0.869156	1	VIT_18s0001g10680|VIT_18s0001g08800|VIT_14s0219g00280|VIT_14s0060g02200|VIT_08s0007g02000|VIT_08s0007g05800|VIT_15s0045g00370|VIT_15s0045g00380	vvi:100266011|vvi:100260799|vvi:100261224|vvi:100252917|vvi:100264832|vvi:100258980|vvi:100253773|vvi:100253773|	100266011|100260799|100261224|100252917|100264832|100258980|100253773|100253773|	http://www.genome.jp/kegg-bin/show_pathway?vvi00564
Phenylalanine metabolism	KEGG PATHWAY	vvi00360	10	93	0.881614	1	VIT_08s0040g01710|VIT_07s0129g00360|VIT_07s0031g00350|VIT_16s0039g01100|VIT_12s0028g00710|VIT_00s0225g00090|VIT_06s0004g07770|VIT_07s0031g00980|VIT_11s0065g00350|VIT_19s0014g02190	vvi:100241377|vvi:100266458|vvi:100243978|vvi:100266593|vvi:100248785|vvi:100249520|vvi:100257005|vvi:100245826|vvi:100267215|vvi:100241782|	100241377|100266458|100243978|100266593|100248785|100249520|100257005|100245826|100267215|100241782|	http://www.genome.jp/kegg-bin/show_pathway?vvi00360
Base excision repair	KEGG PATHWAY	vvi03410	3	34	0.887485	1	VIT_08s0007g02200|VIT_13s0067g00640|VIT_01s0010g00020	vvi:100256381|vvi:100246802|vvi:100256507|	100256381|100246802|100256507|	http://www.genome.jp/kegg-bin/show_pathway?vvi03410
Selenocompound metabolism	KEGG PATHWAY	vvi00450	1	14	0.887615	1	VIT_14s0108g01110	vvi:100267880|	100267880|	http://www.genome.jp/kegg-bin/show_pathway?vvi00450
RNA degradation	KEGG PATHWAY	vvi03018	9	87	0.898372	1	VIT_14s0060g00720|VIT_15s0021g02580|VIT_00s0144g00010|VIT_19s0015g01380|VIT_07s0104g00700|Novel00384|VIT_16s0022g00030|VIT_09s0002g02240|VIT_07s0005g03680|VIT_05s0051g00340|VIT_08s0007g02570	vvi:100259555|vvi:100261590|vvi:100261590|vvi:100259985|vvi:100244305|vvi:100256945|vvi:100256945|vvi:100266920|vvi:100260023|vvi:100244356|vvi:100249306|	100259555|100261590|100261590|100259985|100244305|100256945|100256945|100266920|100260023|100244356|100249306|	http://www.genome.jp/kegg-bin/show_pathway?vvi03018
Degradation of aromatic compounds	KEGG PATHWAY	vvi01220	1	15	0.903875	1	VIT_11s0065g00350	vvi:100267215|	100267215|	http://www.genome.jp/kegg-bin/show_pathway?vvi01220
Phagosome	KEGG PATHWAY	vvi04145	7	71	0.904213	1	VIT_11s0016g00360|VIT_01s0011g04790|VIT_06s0009g02020|VIT_08s0040g00980|VIT_00s0283g00030|VIT_09s0002g00380|VIT_18s0001g08250	vvi:100267980|vvi:100259334|vvi:100265052|vvi:100244729|vvi:100259611|vvi:100254952|vvi:100247081|	100267980|100259334|100265052|100244729|100259611|100254952|100247081|	http://www.genome.jp/kegg-bin/show_pathway?vvi04145
Propanoate metabolism	KEGG PATHWAY	vvi00640	3	36	0.90937	1	VIT_04s0023g02810|VIT_01s0026g00220|VIT_14s0066g01550	vvi:100247106|vvi:100267386|vvi:100259296|	100247106|100267386|100259296|	http://www.genome.jp/kegg-bin/show_pathway?vvi00640
Phenylalanine, tyrosine and tryptophan biosynthesis	KEGG PATHWAY	vvi00400	4	46	0.915465	1	VIT_17s0000g08660|VIT_07s0031g00980|VIT_00s0391g00070|VIT_19s0014g02190	vvi:100255305|vvi:100245826|vvi:100258475|vvi:100241782|	100255305|100245826|100258475|100241782|	http://www.genome.jp/kegg-bin/show_pathway?vvi00400
Folate biosynthesis	KEGG PATHWAY	vvi00790	1	16	0.917784	1	VIT_03s0132g00150	vvi:100244016|	100244016|	http://www.genome.jp/kegg-bin/show_pathway?vvi00790
Zeatin biosynthesis	KEGG PATHWAY	vvi00908	1	17	0.929682	1	VIT_04s0008g01880	vvi:100245801|	100245801|	http://www.genome.jp/kegg-bin/show_pathway?vvi00908
Phenylpropanoid biosynthesis	KEGG PATHWAY	vvi00940	12	118	0.933863	1	VIT_08s0040g00780|VIT_08s0040g01710|VIT_00s0615g00030|VIT_07s0031g00350|VIT_16s0039g01100|VIT_07s0129g00360|VIT_18s0001g14910|VIT_00s0220g00070|VIT_09s0070g00240|VIT_08s0032g00470|VIT_11s0065g00350|VIT_06s0004g07770	vvi:100263633|vvi:100241377|vvi:100255907|vvi:100243978|vvi:100266593|vvi:100266458|vvi:100262607|vvi:100241205|vvi:100251623|vvi:100254789|vvi:100267215|vvi:100257005|	100263633|100241377|100255907|100243978|100266593|100266458|100262607|100241205|100251623|100254789|100267215|100257005|	http://www.genome.jp/kegg-bin/show_pathway?vvi00940
N-Glycan biosynthesis	KEGG PATHWAY	vvi00510	3	41	0.948196	1	VIT_09s0054g00230|VIT_08s0040g02280|VIT_14s0066g02390	vvi:100242790|vvi:100256862|vvi:100243903|	100242790|100256862|100243903|	http://www.genome.jp/kegg-bin/show_pathway?vvi00510
RNA polymerase	KEGG PATHWAY	vvi03020	3	41	0.948196	1	VIT_18s0001g00860|VIT_00s0194g00020|VIT_13s0084g00600	vvi:100264310|vvi:100246461|vvi:100241130|	100264310|100246461|100241130|	http://www.genome.jp/kegg-bin/show_pathway?vvi03020
Glycosylphosphatidylinositol(GPI)-anchor biosynthesis	KEGG PATHWAY	vvi00563	1	22	0.967828	1	VIT_07s0104g00690	vvi:100257996|	100257996|	http://www.genome.jp/kegg-bin/show_pathway?vvi00563
Steroid biosynthesis	KEGG PATHWAY	vvi00100	1	22	0.967828	1	VIT_08s0007g05800	vvi:100258980|	100258980|	http://www.genome.jp/kegg-bin/show_pathway?vvi00100
Endocytosis	KEGG PATHWAY	vvi04144	6	76	0.97207	1	VIT_13s0067g01290|VIT_08s0007g00010|VIT_18s0089g00350|VIT_06s0004g06860|VIT_05s0124g00040|VIT_12s0034g01790	vvi:100256972|vvi:100251169|vvi:100255051|vvi:100251869|vvi:100267012|vvi:100258261|	100256972|100251169|100255051|100251869|100267012|100258261|	http://www.genome.jp/kegg-bin/show_pathway?vvi04144
Protein export	KEGG PATHWAY	vvi03060	2	41	0.986939	1	VIT_06s0004g04460|VIT_16s0098g01580	vvi:100260431|vvi:100253826|	100260431|100253826|	http://www.genome.jp/kegg-bin/show_pathway?vvi03060
Pyrimidine metabolism	KEGG PATHWAY	vvi00240	7	101	0.993845	1	VIT_18s0001g00860|VIT_13s0139g00170|VIT_01s0026g02490|VIT_06s0004g03360|VIT_00s0194g00020|VIT_19s0085g01200|VIT_13s0084g00600	vvi:100264310|vvi:100261809|vvi:100244785|vvi:100262205|vvi:100246461|vvi:100248481|vvi:100241130|	100264310|100261809|100244785|100262205|100246461|100248481|100241130|	http://www.genome.jp/kegg-bin/show_pathway?vvi00240
SNARE interactions in vesicular transport	KEGG PATHWAY	vvi04130	1	39	0.997755	1	VIT_08s0032g01150	vvi:100265818|	100265818|	http://www.genome.jp/kegg-bin/show_pathway?vvi04130
Basal transcription factors	KEGG PATHWAY	vvi03022	1	41	0.998359	1	VIT_04s0023g01530	vvi:100256546|	100256546|	http://www.genome.jp/kegg-bin/show_pathway?vvi03022
Homologous recombination	KEGG PATHWAY	vvi03440	1	43	0.998801	1	VIT_07s0031g01910	vvi:100254360|	100254360|	http://www.genome.jp/kegg-bin/show_pathway?vvi03440
Purine metabolism	KEGG PATHWAY	vvi00230	8	128	0.998921	1	VIT_01s0026g02490|VIT_01s0011g01290|VIT_00s0179g00350|VIT_18s0001g00860|VIT_00s0194g00020|VIT_16s0050g02180|VIT_13s0084g00600|VIT_11s0149g00040	vvi:100244785|vvi:100247417|vvi:100256253|vvi:100264310|vvi:100246461|vvi:100262029|vvi:100241130|vvi:100256872|	100244785|100247417|100256253|100264310|100246461|100262029|100241130|100256872|	http://www.genome.jp/kegg-bin/show_pathway?vvi00230
mRNA surveillance pathway	KEGG PATHWAY	vvi03015	5	96	0.998945	1	VIT_03s0063g01750|VIT_16s0022g01860|VIT_04s0008g04270|VIT_14s0006g01020|VIT_05s0077g01000	vvi:100260579|vvi:100256706|vvi:100250858|vvi:100257009|vvi:100258583|	100260579|100256706|100250858|100257009|100258583|	http://www.genome.jp/kegg-bin/show_pathway?vvi03015
Protein processing in endoplasmic reticulum	KEGG PATHWAY	vvi04141	13	186	0.999514	1	VIT_00s0916g00010|VIT_14s0060g01340|VIT_03s0038g02390|VIT_18s0001g01570|VIT_18s0001g14500|VIT_16s0098g01580|VIT_12s0028g01390|VIT_09s0054g00230|VIT_00s0283g00030|VIT_00s0707g00010|VIT_00s0992g00020|VIT_15s0046g01400|VIT_12s0057g00670|VIT_12s0034g02230	vvi:100265502|vvi:100240934|vvi:100248604|vvi:100256188|vvi:100267648|vvi:100253826|vvi:100267696|vvi:100242790|vvi:100259611|vvi:100260546|vvi:100260546|vvi:100232965|vvi:100258010|vvi:100256709|	100265502|100240934|100248604|100256188|100267648|100253826|100267696|100242790|100259611|100260546|100260546|100232965|100258010|100256709|	http://www.genome.jp/kegg-bin/show_pathway?vvi04141
Aminoacyl-tRNA biosynthesis	KEGG PATHWAY	vvi00970	5	108	0.999751	1	VIT_18s0001g03600|VIT_12s0057g00400|VIT_16s0100g00370|VIT_01s0011g03740|VIT_17s0000g00160	vvi:100241489|vvi:100256277|vvi:100257207|vvi:100245668|vvi:100257704|	100241489|100256277|100257207|100245668|100257704|	http://www.genome.jp/kegg-bin/show_pathway?vvi00970
Oxidative phosphorylation	KEGG PATHWAY	vvi00190	8	146	0.999847	1	VIT_17s0000g05540|VIT_04s0023g02050|VIT_04s0008g05590|VIT_14s0219g00150|VIT_07s0031g02690|VIT_18s0164g00030|VIT_19s0014g02730|VIT_09s0002g05950	vvi:100241576|vvi:100254798|vvi:100250997|vvi:100262907|vvi:100264660|vvi:100251062|vvi:100252052|vvi:100261810|	100241576|100254798|100250997|100262907|100264660|100251062|100252052|100261810|	http://www.genome.jp/kegg-bin/show_pathway?vvi00190
RNA transport	KEGG PATHWAY	vvi03013	7	136	0.999864	1	VIT_19s0015g01220|VIT_15s0021g02200|VIT_14s0006g01020|VIT_09s0002g04000|VIT_14s0066g00490|VIT_11s0016g05240|VIT_04s0043g00740	vvi:100241262|vvi:100265039|vvi:100257009|vvi:100254820|vvi:100257580|vvi:100266475|vvi:100253517|	100241262|100265039|100257009|100254820|100257580|100266475|100253517|	http://www.genome.jp/kegg-bin/show_pathway?vvi03013
Spliceosome	KEGG PATHWAY	vvi03040	5	149	0.999999	1	VIT_19s0015g01220|VIT_18s0001g08670|VIT_05s0020g00470|VIT_14s0006g01020|VIT_14s0066g01020	vvi:100241262|vvi:100243779|vvi:100252874|vvi:100257009|vvi:100264477|	100241262|100243779|100252874|100257009|100264477|	http://www.genome.jp/kegg-bin/show_pathway?vvi03040
Ribosome	KEGG PATHWAY	vvi03010	13	295	1	1	VIT_01s0010g03370|VIT_06s0080g00400|VIT_17s0000g06990|VIT_07s0005g01340|VIT_13s0064g00850|VIT_16s0115g00310|VIT_06s0080g00440|VIT_05s0020g03900|VIT_14s0030g00680|VIT_18s0001g03850|VIT_14s0068g01950|VIT_00s0616g00020|VIT_00s1247g00020	vvi:100257483|vvi:100263858|vvi:4025024|vvi:100243565|vvi:100267090|vvi:100252143|vvi:100246720|vvi:100249434|vvi:4025094|vvi:100254016|vvi:100260093|vvi:100263826|vvi:100854002|	100257483|100263858|4025024|100243565|100267090|100252143|100246720|100249434|4025094|100254016|100260093|100263826|100854002|	http://www.genome.jp/kegg-bin/show_pathway?vvi03010
--------------------
#Term	Database	Id	Sample number	Background number	P-Value	Corrected P-Value	Genes	KO	Entrez_ID	Hyperlink
--------------------

## Sheet: MF3vsMF1.DEG_KEGG_pathway_enric
##The most enriched pathway or disease terms:
##Statisticcal method: Hypergeometric test
##FDR correction method: Benjamini and Hochberg (1995)
#Term	Database	Id	Sample number	Background number	P-Value	Corrected P-Value	Genes	KO	Entrez_ID	Hyperlink
Carbon fixation in photosynthetic organisms	KEGG PATHWAY	vvi00710	21	60	3.35556e-05	0.00406023	VIT_08s0007g01570|VIT_13s0019g01090|VIT_09s0002g03620|VIT_13s0019g03350|VIT_04s0023g03010|VIT_00s0225g00130|VIT_03s0038g00670|VIT_09s0002g00340|VIT_14s0068g00680|VIT_19s0014g01640|VIT_01s0011g04630|VIT_01s0011g02740|VIT_18s0072g00770|VIT_05s0020g02310|VIT_03s0038g01780|VIT_19s0085g00380|VIT_07s0005g03350|VIT_18s0122g00960|VIT_12s0028g02180|VIT_17s0000g06450|VIT_02s0109g00080	vvi:100240924|vvi:100263345|vvi:100233075|vvi:100260169|vvi:100852851|vvi:100261274|vvi:100262354|vvi:100241156|vvi:100246378|vvi:100253724|vvi:100247460|vvi:100247335|vvi:100264087|vvi:100247690|vvi:100260576|vvi:100249576|vvi:100253273|vvi:100259814|vvi:100233103|vvi:100267206|vvi:100244092|	100240924|100263345|100233075|100260169|100852851|100261274|100262354|100241156|100246378|100253724|100247460|100247335|100264087|100247690|100260576|100249576|100253273|100259814|100233103|100267206|100244092|	http://www.genome.jp/kegg-bin/show_pathway?vvi00710
Glycine, serine and threonine metabolism	KEGG PATHWAY	vvi00260	17	50	0.000277275	0.0167751	VIT_08s0007g04310|VIT_05s0020g00380|VIT_04s0008g01300|VIT_06s0004g07660|VIT_19s0177g00310|VIT_09s0018g01870|VIT_00s0225g00130|VIT_00s0211g00120|VIT_18s0001g03660|VIT_01s0244g00140|VIT_06s0061g01340|VIT_06s0009g03740|VIT_05s0077g01210|VIT_01s0011g05860|VIT_18s0001g04340|VIT_18s0001g09890|VIT_00s0225g00090	vvi:100248644|vvi:100246037|vvi:100266170|vvi:100258727|vvi:100264166|vvi:100241666|vvi:100261274|vvi:100243424|vvi:100258602|vvi:100267777|vvi:100255054|vvi:100261927|vvi:100246616|vvi:100245641|vvi:100267713|vvi:100259056|vvi:100249520|	100248644|100246037|100266170|100258727|100264166|100241666|100261274|100243424|100258602|100267777|100255054|100261927|100246616|100245641|100267713|100259056|100249520|	http://www.genome.jp/kegg-bin/show_pathway?vvi00260
Biosynthesis of amino acids	KEGG PATHWAY	vvi01230	46	202	0.000443853	0.0179021	VIT_14s0068g00910|VIT_13s0019g01090|VIT_13s0019g02360|VIT_03s0038g04490|VIT_14s0108g01110|VIT_19s0085g00380|VIT_01s0244g00140|VIT_05s0094g01480|VIT_06s0061g01340|VIT_00s0264g00030|VIT_17s0000g01910|VIT_19s0015g00130|VIT_04s0023g03010|VIT_19s0014g02190|VIT_07s0031g00980|VIT_09s0018g01870|VIT_00s0225g00130|VIT_19s0027g01790|VIT_09s0002g00340|VIT_18s0001g03660|VIT_07s0151g00510|VIT_05s0020g00670|VIT…	vvi:100258301|vvi:100263345|vvi:100232881|vvi:100247076|vvi:100267880|vvi:100249576|vvi:100267777|vvi:100268085|vvi:100255054|vvi:100242027|vvi:100266191|vvi:100246391|vvi:100852851|vvi:100241782|vvi:100245826|vvi:100241666|vvi:100261274|vvi:100242776|vvi:100241156|vvi:100258602|vvi:100259394|vvi:100244176|vvi:100258475|vvi:100262029|vvi:100267206|vvi:100242520|vvi:100259979|vvi:100264166|vvi:100…	100258301|100263345|100232881|100247076|100267880|100249576|100267777|100268085|100255054|100242027|100266191|100246391|100852851|100241782|100245826|100241666|100261274|100242776|100241156|100258602|100259394|100244176|100258475|100262029|100267206|100242520|100259979|100264166|100243424|100262354|100255311|100264460|100245641|100244506|100259056|100246404|100266261|100248644|100260903|100255305…	http://www.genome.jp/kegg-bin/show_pathway?vvi01230
Carbon metabolism	KEGG PATHWAY	vvi01200	42	188	0.00115912	0.0286921	VIT_13s0019g01090|VIT_15s0024g00070|VIT_07s0005g03350|VIT_06s0061g01340|VIT_14s0068g00680|VIT_00s0264g00030|VIT_01s0011g00250|VIT_04s0023g03010|VIT_05s0077g01210|VIT_05s0020g00380|VIT_19s0015g00130|VIT_09s0018g01870|VIT_06s0009g03740|VIT_19s0014g01640|VIT_12s0057g00940|VIT_18s0072g00770|VIT_16s0050g02180|VIT_05s0020g02310|VIT_18s0122g00960|VIT_12s0028g02180|VIT_17s0000g06450|VIT_08s0007g01570|VIT…	vvi:100263345|vvi:100259124|vvi:100253273|vvi:100255054|vvi:100246378|vvi:100242027|vvi:100245849|vvi:100852851|vvi:100246616|vvi:100246037|vvi:100246391|vvi:100241666|vvi:100261927|vvi:100253724|vvi:100264918|vvi:100264087|vvi:100262029|vvi:100247690|vvi:100259814|vvi:100233103|vvi:100267206|vvi:100240924|vvi:100254253|vvi:100262354|vvi:100260576|vvi:100244092|vvi:100247335|vvi:100249576|vvi:100…	100263345|100259124|100253273|100255054|100246378|100242027|100245849|100852851|100246616|100246037|100246391|100241666|100261927|100253724|100264918|100264087|100262029|100247690|100259814|100233103|100267206|100240924|100254253|100262354|100260576|100244092|100247335|100249576|100244506|100259056|100260169|100248644|100250049|100233075|100264196|100262907|100267217|100247460|100243424|100267713…	http://www.genome.jp/kegg-bin/show_pathway?vvi01200
Circadian rhythm - plant	KEGG PATHWAY	vvi04712	11	29	0.00118562	0.0286921	VIT_06s0004g03650|VIT_18s0157g00020|VIT_15s0046g01310|VIT_13s0067g03390|VIT_04s0008g00660|VIT_16s0050g00020|VIT_18s0001g05680|VIT_10s0523g00030|VIT_15s0048g02410|VIT_05s0136g00260|VIT_01s0011g05810	vvi:100246836|vvi:100254197|vvi:100256812|vvi:100256937|vvi:100255961|vvi:100257557|vvi:100254022|vvi:100246063|vvi:100250535|vvi:100258106|vvi:100255972|	100246836|100254197|100256812|100256937|100255961|100257557|100254022|100246063|100250535|100258106|100255972|	http://www.genome.jp/kegg-bin/show_pathway?vvi04712
Photosynthesis - antenna proteins	KEGG PATHWAY	vvi00196	8	18	0.00170663	0.0344169	VIT_19s0014g00160|VIT_15s0024g00040|VIT_19s0014g03660|VIT_12s0028g00320|VIT_12s0055g01110|VIT_00s0181g00200|VIT_10s0003g02900|VIT_12s0057g00630	vvi:100245214|vvi:100232927|vvi:100260599|vvi:100250504|vvi:100241887|vvi:100251653|vvi:100241745|vvi:100254533|	100245214|100232927|100260599|100250504|100241887|100251653|100241745|100254533|	http://www.genome.jp/kegg-bin/show_pathway?vvi00196
Glyoxylate and dicarboxylate metabolism	KEGG PATHWAY	vvi00630	16	54	0.00221156	0.0382284	VIT_09s0002g00810|VIT_10s0003g03830|VIT_04s0044g00020|VIT_18s0122g01320|VIT_00s0225g00130|VIT_00s0211g00120|VIT_06s0009g03740|VIT_19s0093g00510|VIT_18s0001g04340|VIT_19s0014g01640|VIT_00s0264g00030|VIT_02s0012g01120|VIT_17s0000g01910|VIT_08s0007g05260|VIT_14s0006g00350|VIT_07s0005g03350	vvi:100253231|vvi:100232932|vvi:100853165|vvi:100244516|vvi:100261274|vvi:100243424|vvi:100261927|vvi:100244701|vvi:100267713|vvi:100253724|vvi:100242027|vvi:100259229|vvi:100266191|vvi:100233082|vvi:100246404|vvi:100253273|	100253231|100232932|100853165|100244516|100261274|100243424|100261927|100244701|100267713|100253724|100242027|100259229|100266191|100233082|100246404|100253273|	http://www.genome.jp/kegg-bin/show_pathway?vvi00630
Alanine, aspartate and glutamate metabolism	KEGG PATHWAY	vvi00250	13	41	0.00290406	0.0439239	VIT_19s0090g01030|VIT_08s0007g07400|VIT_06s0004g07660|VIT_17s0000g01690|VIT_03s0017g01760|VIT_04s0079g00600|VIT_00s0225g00130|VIT_09s0002g00340|VIT_06s0009g03740|VIT_06s0004g03360|VIT_17s0000g05800|VIT_17s0000g01910|VIT_14s0006g00350	vvi:100246977|vvi:100232993|vvi:100258727|vvi:100266261|vvi:100248495|vvi:100256481|vvi:100261274|vvi:100241156|vvi:100261927|vvi:100262205|vvi:100251938|vvi:100266191|vvi:100246404|	100246977|100232993|100258727|100266261|100248495|100256481|100261274|100241156|100261927|100262205|100251938|100266191|100246404|	http://www.genome.jp/kegg-bin/show_pathway?vvi00250
Arginine and proline metabolism	KEGG PATHWAY	vvi00330	16	62	0.00968224	0.124976	VIT_17s0000g01690|VIT_08s0007g07400|VIT_19s0027g01790|VIT_14s0083g00580|VIT_04s0008g03050|VIT_13s0019g02360|VIT_16s0022g00320|VIT_04s0023g02810|VIT_17s0000g05800|VIT_07s0151g00510|VIT_09s0002g08670|VIT_01s0010g00980|VIT_01s0010g00990|VIT_11s0037g00940|VIT_11s0037g00950|VIT_17s0000g01910|VIT_14s0006g00350|VIT_06s0004g02060	vvi:100266261|vvi:100232993|vvi:100242776|vvi:100265287|vvi:100252493|vvi:100232881|vvi:100265605|vvi:100247106|vvi:100251938|vvi:100259394|vvi:100264460|vvi:100240686|vvi:100240686|vvi:100241620|vvi:100241620|vvi:100266191|vvi:100246404|vvi:100253650|	100266261|100232993|100242776|100265287|100252493|100232881|100265605|100247106|100251938|100259394|100264460|100240686|100240686|100241620|100241620|100266191|100246404|100253650|	http://www.genome.jp/kegg-bin/show_pathway?vvi00330
Pentose phosphate pathway	KEGG PATHWAY	vvi00030	12	42	0.0103722	0.124976	VIT_16s0022g02320|VIT_12s0057g00940|VIT_14s0171g00490|VIT_08s0007g01570|VIT_03s0038g00670|VIT_01s0011g04630|VIT_18s0072g00770|VIT_15s0021g00460|VIT_01s0146g00060|VIT_01s0011g00250|VIT_04s0023g03010|VIT_17s0000g06450	vvi:100247590|vvi:100264918|vvi:100254253|vvi:100240924|vvi:100262354|vvi:100247460|vvi:100264087|vvi:100244506|vvi:100267681|vvi:100245849|vvi:100852851|vvi:100267206|	100247590|100264918|100254253|100240924|100262354|100247460|100264087|100244506|100267681|100245849|100852851|100267206|	http://www.genome.jp/kegg-bin/show_pathway?vvi00030
Carotenoid biosynthesis	KEGG PATHWAY	vvi00906	9	28	0.0113614	0.124976	VIT_03s0063g00380|VIT_11s0016g01880|VIT_16s0050g01090|VIT_02s0087g00910|VIT_10s0003g03750|VIT_04s0079g00680|VIT_19s0093g00550|VIT_12s0028g00960|VIT_07s0031g00620	vvi:100246968|vvi:100259482|vvi:100268009|vvi:100251100|vvi:100232943|vvi:100246195|vvi:100267016|vvi:100252385|vvi:100232944|	100246968|100259482|100268009|100251100|100232943|100246195|100267016|100252385|100232944|	http://www.genome.jp/kegg-bin/show_pathway?vvi00906
Biosynthesis of secondary metabolites	KEGG PATHWAY	vvi01110	132	791	0.0139244	0.140405	VIT_11s0016g04700|VIT_07s0005g03350|VIT_04s0023g02810|VIT_19s0093g00510|VIT_02s0012g01120|VIT_14s0030g02180|VIT_14s0066g00410|VIT_00s0225g00130|VIT_13s0073g00550|VIT_18s0001g03660|VIT_12s0057g00940|VIT_05s0020g02880|VIT_19s0090g01000|VIT_07s0031g00680|VIT_03s0038g00450|VIT_09s0002g00810|VIT_17s0000g10280|VIT_17s0000g02680|VIT_18s0122g01320|VIT_10s0003g03750|VIT_09s0070g00240|VIT_08s0007g08540|VIT…	vvi:100266256|vvi:100253273|vvi:100247106|vvi:100244701|vvi:100259229|vvi:100233034|vvi:100266308|vvi:100261274|vvi:100267983|vvi:100258602|vvi:100264918|vvi:100263079|vvi:100253859|vvi:100252439|vvi:100265798|vvi:100253231|vvi:100242823|vvi:100255914|vvi:100244516|vvi:100232943|vvi:100251623|vvi:100258964|vvi:100262907|vvi:100254789|vvi:100247245|vvi:100258106|vvi:100241377|vvi:100259789|vvi:100…	100266256|100253273|100247106|100244701|100259229|100233034|100266308|100261274|100267983|100258602|100264918|100263079|100253859|100252439|100265798|100253231|100242823|100255914|100244516|100232943|100251623|100258964|100262907|100254789|100247245|100258106|100241377|100259789|100258141|100253650|100247076|100267880|100241461|100242027|100247590|100243277|100267016|100258574|100242776|100244176…	http://www.genome.jp/kegg-bin/show_pathway?vvi01110
2-Oxocarboxylic acid metabolism	KEGG PATHWAY	vvi01210	12	47	0.0253321	0.224045	VIT_14s0068g01960|VIT_18s0001g08430|VIT_04s0008g03050|VIT_00s0225g00130|VIT_19s0027g01790|VIT_09s0002g00340|VIT_01s0244g00140|VIT_09s0002g08670|VIT_00s0264g00030|VIT_01s0011g05860|VIT_07s0151g00510|VIT_05s0051g00830	vvi:100259979|vvi:100260903|vvi:100252493|vvi:100261274|vvi:100242776|vvi:100241156|vvi:100267777|vvi:100264460|vvi:100242027|vvi:100245641|vvi:100259394|vvi:100242520|	100259979|100260903|100252493|100261274|100242776|100241156|100267777|100264460|100242027|100245641|100259394|100242520|	http://www.genome.jp/kegg-bin/show_pathway?vvi01210
Lysine biosynthesis	KEGG PATHWAY	vvi00300	5	13	0.0259226	0.224045	VIT_03s0038g04490|VIT_05s0094g01480|VIT_01s0244g00140|VIT_18s0001g03660|VIT_01s0011g05860	vvi:100247076|vvi:100268085|vvi:100267777|vvi:100258602|vvi:100245641|	100247076|100268085|100267777|100258602|100245641|	http://www.genome.jp/kegg-bin/show_pathway?vvi00300
Sulfur metabolism	KEGG PATHWAY	vvi00920	8	29	0.0410204	0.330898	VIT_05s0020g04210|VIT_14s0108g01110|VIT_14s0030g01560|VIT_08s0056g00820|VIT_12s0059g00760|VIT_10s0116g01650|VIT_19s0015g00130|VIT_12s0035g01210	vvi:100259752|vvi:100267880|vvi:100264196|vvi:100267217|vvi:100233045|vvi:100854884|vvi:100246391|vvi:100266092|	100259752|100267880|100264196|100267217|100233045|100854884|100246391|100266092|	http://www.genome.jp/kegg-bin/show_pathway?vvi00920
Nitrogen metabolism	KEGG PATHWAY	vvi00910	8	30	0.0493259	0.351508	VIT_18s0001g03910|VIT_08s0007g07400|VIT_01s0127g00070|VIT_03s0063g00370|VIT_17s0000g01910|VIT_08s0007g05260|VIT_14s0006g00350|VIT_08s0007g03240	vvi:100264320|vvi:100232993|vvi:100260250|vvi:100253671|vvi:100266191|vvi:100233082|vvi:100246404|vvi:100259742|	100264320|100232993|100260250|100253671|100266191|100233082|100246404|100259742|	http://www.genome.jp/kegg-bin/show_pathway?vvi00910
Peroxisome	KEGG PATHWAY	vvi04146	14	63	0.0502109	0.351508	VIT_09s0002g00810|VIT_10s0003g03830|VIT_12s0059g01850|VIT_19s0014g03320|VIT_18s0122g01320|VIT_16s0013g00260|VIT_18s0001g02810|VIT_19s0093g00510|VIT_04s0044g00020|VIT_03s0063g01880|VIT_06s0009g03740|VIT_02s0025g01410|VIT_19s0085g00500|VIT_10s0116g00870|VIT_06s0009g02640	vvi:100253231|vvi:100232932|vvi:100253839|vvi:100253839|vvi:100244516|vvi:100258067|vvi:100265978|vvi:100244701|vvi:100853165|vvi:100257137|vvi:100261927|vvi:100265062|vvi:100248493|vvi:100246958|vvi:100264975|	100253231|100232932|100253839|100253839|100244516|100258067|100265978|100244701|100853165|100257137|100261927|100265062|100248493|100246958|100264975|	http://www.genome.jp/kegg-bin/show_pathway?vvi04146
Starch and sucrose metabolism	KEGG PATHWAY	vvi00500	27	141	0.0532549	0.351508	VIT_02s0012g00170|VIT_00s0304g00080|VIT_05s0029g00420|VIT_08s0040g00670|VIT_07s0031g01540|VIT_05s0029g01140|VIT_16s0022g02320|VIT_17s0000g02680|VIT_13s0073g00550|VIT_05s0077g00280|VIT_01s0026g00280|VIT_05s0020g02880|VIT_02s0154g00090|VIT_11s0016g00470|VIT_06s0004g06020|VIT_05s0102g00710|VIT_10s0003g02160|VIT_19s0014g00300|VIT_01s0011g00730|VIT_09s0002g02320|VIT_14s0108g00940|VIT_07s0005g00730|VIT…	vvi:100247246|vvi:100258773|vvi:100241904|vvi:100267188|vvi:100259462|vvi:100262385|vvi:100247590|vvi:100255914|vvi:100267983|vvi:100242636|vvi:100246842|vvi:100263079|vvi:100241232|vvi:100249279|vvi:100251865|vvi:100245852|vvi:100265802|vvi:100265802|vvi:100257811|vvi:100232951|vvi:100261002|vvi:100245304|vvi:100251837|vvi:100252372|vvi:100255282|vvi:100259175|vvi:100254789|vvi:100255802|	100247246|100258773|100241904|100267188|100259462|100262385|100247590|100255914|100267983|100242636|100246842|100263079|100241232|100249279|100251865|100245852|100265802|100265802|100257811|100232951|100261002|100245304|100251837|100252372|100255282|100259175|100254789|100255802|	http://www.genome.jp/kegg-bin/show_pathway?vvi00500
Plant-pathogen interaction	KEGG PATHWAY	vvi04626	21	105	0.0551954	0.351508	VIT_18s0001g11830|VIT_03s0088g00810|VIT_03s0063g00530|VIT_01s0010g00680|VIT_18s0001g01630|VIT_02s0025g00280|VIT_16s0022g00320|VIT_08s0007g05790|VIT_14s0066g00220|VIT_07s0104g00600|VIT_14s0108g01420|VIT_10s0116g00910|VIT_08s0056g00290|VIT_18s0001g14500|VIT_19s0090g00410|VIT_17s0000g02230|VIT_06s0004g03540|VIT_17s0000g09370|VIT_12s0057g00670|VIT_11s0016g00170|VIT_01s0011g05560|VIT_17s0000g02480	vvi:100253943|vvi:100258414|vvi:100257203|vvi:100264968|vvi:100253886|vvi:100265661|vvi:100265605|vvi:100264151|vvi:100245586|vvi:100245586|vvi:100245706|vvi:100257218|vvi:100251912|vvi:100267648|vvi:100243573|vvi:100245759|vvi:100263976|vvi:100244975|vvi:100258010|vvi:100249070|vvi:100262965|vvi:100264572|	100253943|100258414|100257203|100264968|100253886|100265661|100265605|100264151|100245586|100245586|100245706|100257218|100251912|100267648|100243573|100245759|100263976|100244975|100258010|100249070|100262965|100264572|	http://www.genome.jp/kegg-bin/show_pathway?vvi04626
Biotin metabolism	KEGG PATHWAY	vvi00780	5	16	0.0616121	0.372753	VIT_10s0003g03070|VIT_06s0004g01310|VIT_08s0007g07520|VIT_00s0357g00020|VIT_08s0007g07530	vvi:100258842|vvi:100241680|vvi:100246875|vvi:100266972|vvi:100241750|	100258842|100241680|100246875|100266972|100241750|	http://www.genome.jp/kegg-bin/show_pathway?vvi00780
Cysteine and methionine metabolism	KEGG PATHWAY	vvi00270	15	72	0.0710354	0.409299	VIT_17s0000g09840|VIT_05s0020g00670|VIT_00s2086g00010|VIT_14s0108g01110|VIT_14s0030g01560|VIT_18s0001g03660|VIT_01s0244g00140|VIT_08s0056g00820|VIT_03s0091g00080|VIT_01s0011g05860|VIT_11s0037g00940|VIT_11s0037g00950|VIT_14s0083g00580|VIT_19s0015g00130|VIT_01s0010g00980|VIT_01s0010g00990|VIT_19s0014g02190	vvi:100265604|vvi:100244176|vvi:100232928|vvi:100267880|vvi:100264196|vvi:100258602|vvi:100267777|vvi:100267217|vvi:100242426|vvi:100245641|vvi:100241620|vvi:100241620|vvi:100265287|vvi:100246391|vvi:100240686|vvi:100240686|vvi:100241782|	100265604|100244176|100232928|100267880|100264196|100258602|100267777|100267217|100242426|100245641|100241620|100241620|100265287|100246391|100240686|100240686|100241782|	http://www.genome.jp/kegg-bin/show_pathway?vvi00270
Fatty acid metabolism	KEGG PATHWAY	vvi01212	13	62	0.0850739	0.467906	VIT_10s0003g03070|VIT_08s0007g07520|VIT_08s0007g06450|VIT_08s0007g07530|VIT_05s0077g02140|VIT_06s0004g01310|VIT_00s0357g00020|VIT_03s0063g01880|VIT_18s0001g02810|VIT_06s0004g04130|VIT_02s0025g01410|VIT_09s0002g06970|VIT_08s0105g00430	vvi:100258842|vvi:100246875|vvi:100252129|vvi:100241750|vvi:100244762|vvi:100241680|vvi:100266972|vvi:100257137|vvi:100265978|vvi:100255240|vvi:100265062|vvi:100249077|vvi:100247097|	100258842|100246875|100252129|100241750|100244762|100241680|100266972|100257137|100265978|100255240|100265062|100249077|100247097|	http://www.genome.jp/kegg-bin/show_pathway?vvi01212
Glycerolipid metabolism	KEGG PATHWAY	vvi00561	10	46	0.10044	0.5284	VIT_08s0007g01940|VIT_18s0001g10680|VIT_06s0004g02060|VIT_04s0008g06920|VIT_10s0071g01100|VIT_04s0023g02810|VIT_08s0105g00260|VIT_08s0007g05800|VIT_00s0375g00030|VIT_09s0002g01550	vvi:100259616|vvi:100266011|vvi:100253650|vvi:100247378|vvi:100245638|vvi:100247106|vvi:100259167|vvi:100258980|vvi:100263458|vvi:100256634|	100259616|100266011|100253650|100247378|100245638|100247106|100259167|100258980|100263458|100256634|	http://www.genome.jp/kegg-bin/show_pathway?vvi00561
Porphyrin and chlorophyll metabolism	KEGG PATHWAY	vvi00860	9	41	0.110144	0.555309	VIT_08s0007g08540|VIT_03s0017g02330|VIT_18s0001g08110|VIT_13s0067g01840|VIT_07s0031g00680|VIT_08s0040g00390|VIT_18s0001g02700|VIT_19s0014g03160|VIT_17s0000g06280	vvi:100258964|vvi:100243271|vvi:100259052|vvi:100267235|vvi:100252439|vvi:100241461|vvi:100247245|vvi:100255647|vvi:100243277|	100258964|100243271|100259052|100267235|100252439|100241461|100247245|100255647|100243277|	http://www.genome.jp/kegg-bin/show_pathway?vvi00860
Ascorbate and aldarate metabolism	KEGG PATHWAY	vvi00053	7	30	0.116078	0.561818	VIT_14s0030g02180|VIT_06s0004g02060|VIT_04s0023g02810|VIT_06s0009g01320|VIT_05s0020g04510|VIT_03s0038g02320|VIT_19s0090g01000	vvi:100233034|vvi:100253650|vvi:100247106|vvi:100251280|vvi:100245900|vvi:100246866|vvi:100253859|	100233034|100253650|100247106|100251280|100245900|100246866|100253859|	http://www.genome.jp/kegg-bin/show_pathway?vvi00053
Biosynthesis of unsaturated fatty acids	KEGG PATHWAY	vvi01040	6	26	0.146023	0.679569	VIT_08s0007g07530|VIT_08s0007g07520|VIT_08s0007g06450|VIT_06s0004g04130|VIT_09s0002g06970|VIT_08s0105g00430	vvi:100241750|vvi:100246875|vvi:100252129|vvi:100255240|vvi:100249077|vvi:100247097|	100241750|100246875|100252129|100255240|100249077|100247097|	http://www.genome.jp/kegg-bin/show_pathway?vvi01040
Valine, leucine and isoleucine biosynthesis	KEGG PATHWAY	vvi00290	4	16	0.17603	0.788874	VIT_14s0068g01960|VIT_08s0007g04310|VIT_18s0001g08430|VIT_05s0051g00830	vvi:100259979|vvi:100248644|vvi:100260903|vvi:100242520|	100259979|100248644|100260903|100242520|	http://www.genome.jp/kegg-bin/show_pathway?vvi00290
Galactose metabolism	KEGG PATHWAY	vvi00052	8	40	0.188419	0.814239	VIT_02s0154g00090|VIT_10s0071g01100|VIT_09s0002g02320|VIT_05s0077g00690|VIT_16s0022g02320|VIT_08s0007g08310|VIT_19s0014g03250|VIT_00s0375g00030	vvi:100241232|vvi:100245638|vvi:100232951|vvi:100244839|vvi:100247590|vvi:100248608|vvi:100267558|vvi:100263458|	100241232|100245638|100232951|100244839|100247590|100248608|100267558|100263458|	http://www.genome.jp/kegg-bin/show_pathway?vvi00052
Histidine metabolism	KEGG PATHWAY	vvi00340	4	17	0.206314	0.852432	VIT_14s0068g00910|VIT_04s0023g02810|VIT_18s0076g00360|VIT_06s0004g02060	vvi:100258301|vvi:100247106|vvi:100258141|vvi:100253650|	100258301|100247106|100258141|100253650|	http://www.genome.jp/kegg-bin/show_pathway?vvi00340
Tropane, piperidine and pyridine alkaloid biosynthesis	KEGG PATHWAY	vvi00960	5	23	0.211347	0.852432	VIT_19s0014g02190|VIT_13s0019g02170|VIT_00s0225g00090|VIT_07s0031g00980|VIT_08s0007g00920	vvi:100241782|vvi:100259789|vvi:100249520|vvi:100245826|vvi:100252918|	100241782|100259789|100249520|100245826|100252918|	http://www.genome.jp/kegg-bin/show_pathway?vvi00960
Metabolic pathways	KEGG PATHWAY	vvi01100	219	1497	0.230104	0.898147	VIT_06s0004g01510|VIT_18s0122g00610|VIT_12s0028g00710|VIT_04s0023g02810|VIT_19s0093g00510|VIT_06s0004g03360|VIT_11s0037g00070|VIT_12s0028g00320|VIT_14s0068g00680|VIT_14s0030g02180|VIT_19s0015g00130|VIT_17s0000g05800|VIT_14s0066g00410|VIT_08s0007g07400|VIT_04s0044g00890|VIT_00s0225g00130|VIT_13s0073g00550|VIT_05s0077g00280|VIT_09s0002g00340|VIT_18s0001g03660|VIT_00s0225g00090|VIT_12s0057g00940|VIT…	vvi:100243312|vvi:100265082|vvi:100248785|vvi:100247106|vvi:100244701|vvi:100262205|vvi:100260378|vvi:100250504|vvi:100246378|vvi:100233034|vvi:100246391|vvi:100251938|vvi:100266308|vvi:100232993|vvi:100242145|vvi:100261274|vvi:100267983|vvi:100242636|vvi:100241156|vvi:100258602|vvi:100249520|vvi:100264918|vvi:100258475|vvi:100263079|vvi:100253859|vvi:100253273|vvi:100261810|vvi:100241232|vvi:100…	100243312|100265082|100248785|100247106|100244701|100262205|100260378|100250504|100246378|100233034|100246391|100251938|100266308|100232993|100242145|100261274|100267983|100242636|100241156|100258602|100249520|100264918|100258475|100263079|100253859|100253273|100261810|100241232|100249279|100259752|100242823|100255914|100258261|100232943|100247335|100244016|100251623|100251653|100243361|100246404…	http://www.genome.jp/kegg-bin/show_pathway?vvi01100
Butanoate metabolism	KEGG PATHWAY	vvi00650	5	25	0.26649	1	VIT_03s0017g01760|VIT_04s0079g00600|VIT_14s0068g01960|VIT_04s0043g00720|VIT_06s0009g02640	vvi:100248495|vvi:100256481|vvi:100259979|vvi:100250049|vvi:100264975|	100248495|100256481|100259979|100250049|100264975|	http://www.genome.jp/kegg-bin/show_pathway?vvi00650
Pyruvate metabolism	KEGG PATHWAY	vvi00620	13	77	0.276233	1	VIT_05s0077g01210|VIT_05s0020g00380|VIT_04s0043g00720|VIT_09s0002g03620|VIT_07s0005g03350|VIT_04s0023g02810|VIT_19s0014g01640|VIT_10s0116g01660|VIT_01s0011g02740|VIT_05s0020g02310|VIT_16s0050g02180|VIT_12s0028g02180|VIT_06s0004g02060	vvi:100246616|vvi:100246037|vvi:100250049|vvi:100233075|vvi:100253273|vvi:100247106|vvi:100253724|vvi:100257313|vvi:100247335|vvi:100247690|vvi:100262029|vvi:100233103|vvi:100253650|	100246616|100246037|100250049|100233075|100253273|100247106|100253724|100257313|100247335|100247690|100262029|100233103|100253650|	http://www.genome.jp/kegg-bin/show_pathway?vvi00620
Terpenoid backbone biosynthesis	KEGG PATHWAY	vvi00900	8	45	0.289644	1	VIT_12s0035g01950|VIT_17s0000g08390|VIT_03s0063g02030|VIT_04s0023g00600|VIT_06s0004g02900|VIT_17s0000g06280|VIT_18s0122g00610|VIT_19s0014g00070	vvi:100247263|vvi:100248516|vvi:100267479|vvi:100241072|vvi:100257071|vvi:100243277|vvi:100265082|vvi:100246988|	100247263|100248516|100267479|100241072|100257071|100243277|100265082|100246988|	http://www.genome.jp/kegg-bin/show_pathway?vvi00900
Isoquinoline alkaloid biosynthesis	KEGG PATHWAY	vvi00950	4	20	0.303955	1	VIT_07s0031g00980|VIT_07s0005g04480|VIT_00s0225g00090|VIT_19s0014g02190	vvi:100245826|vvi:100251450|vvi:100249520|vvi:100241782|	100245826|100251450|100249520|100241782|	http://www.genome.jp/kegg-bin/show_pathway?vvi00950
Ubiquinone and other terpenoid-quinone biosynthesis	KEGG PATHWAY	vvi00130	5	27	0.32433	1	VIT_11s0052g01090|VIT_12s0028g00710|VIT_11s0052g00610|VIT_19s0014g02190|VIT_08s0007g07200	vvi:100254698|vvi:100248785|vvi:100232967|vvi:100241782|vvi:100264108|	100254698|100248785|100232967|100241782|100264108|	http://www.genome.jp/kegg-bin/show_pathway?vvi00130
Glycolysis / Gluconeogenesis	KEGG PATHWAY	vvi00010	17	108	0.339734	1	VIT_06s0004g02060|VIT_05s0020g00380|VIT_08s0007g01570|VIT_13s0019g01090|VIT_04s0023g02810|VIT_03s0038g00670|VIT_11s0037g00070|VIT_03s0038g01780|VIT_06s0061g01340|VIT_18s0072g00770|VIT_16s0050g02180|VIT_05s0077g01210|VIT_19s0085g00380|VIT_16s0022g02320|VIT_04s0023g03010|VIT_14s0066g00410|VIT_04s0043g00720	vvi:100253650|vvi:100246037|vvi:100240924|vvi:100263345|vvi:100247106|vvi:100262354|vvi:100260378|vvi:100260576|vvi:100255054|vvi:100264087|vvi:100262029|vvi:100246616|vvi:100249576|vvi:100247590|vvi:100852851|vvi:100266308|vvi:100250049|	100253650|100246037|100240924|100263345|100247106|100262354|100260378|100260576|100255054|100264087|100262029|100246616|100249576|100247590|100852851|100266308|100250049|	http://www.genome.jp/kegg-bin/show_pathway?vvi00010
Glycosphingolipid biosynthesis - globo series	KEGG PATHWAY	vvi00603	2	9	0.365633	1	VIT_10s0071g01100|VIT_00s0375g00030	vvi:100245638|vvi:100263458|	100245638|100263458|	http://www.genome.jp/kegg-bin/show_pathway?vvi00603
Limonene and pinene degradation	KEGG PATHWAY	vvi00903	2	9	0.365633	1	VIT_04s0023g02810|VIT_06s0004g02060	vvi:100247106|vvi:100253650|	100247106|100253650|	http://www.genome.jp/kegg-bin/show_pathway?vvi00903
One carbon pool by folate	KEGG PATHWAY	vvi00670	3	16	0.392513	1	VIT_18s0001g04340|VIT_00s0211g00120|VIT_15s0024g00070	vvi:100267713|vvi:100243424|vvi:100259124|	100267713|100243424|100259124|	http://www.genome.jp/kegg-bin/show_pathway?vvi00670
Phagosome	KEGG PATHWAY	vvi04145	11	71	0.408372	1	VIT_15s0021g01130|VIT_06s0004g00480|VIT_14s0060g01290|VIT_11s0016g00360|VIT_06s0009g02020|VIT_08s0040g00980|VIT_00s0283g00030|VIT_05s0102g01190|VIT_18s0001g14360|VIT_03s0088g00380|VIT_18s0001g08250	vvi:100256456|vvi:100260286|vvi:100256319|vvi:100267980|vvi:100265052|vvi:100244729|vvi:100259611|vvi:100267984|vvi:100259087|vvi:100256600|vvi:100247081|	100256456|100260286|100256319|100267980|100265052|100244729|100259611|100267984|100259087|100256600|100247081|	http://www.genome.jp/kegg-bin/show_pathway?vvi04145
Fructose and mannose metabolism	KEGG PATHWAY	vvi00051	7	44	0.42099	1	VIT_08s0007g01570|VIT_13s0019g01090|VIT_05s0102g00710|VIT_03s0038g00670|VIT_03s0038g01780|VIT_18s0072g00770|VIT_04s0023g03010	vvi:100240924|vvi:100263345|vvi:100245852|vvi:100262354|vvi:100260576|vvi:100264087|vvi:100852851|	100240924|100263345|100245852|100262354|100260576|100264087|100852851|	http://www.genome.jp/kegg-bin/show_pathway?vvi00051
Zeatin biosynthesis	KEGG PATHWAY	vvi00908	3	17	0.432413	1	VIT_04s0008g01880|VIT_05s0020g02630|VIT_19s0014g01630	vvi:100245801|vvi:100249482|vvi:100245121|	100245801|100249482|100245121|	http://www.genome.jp/kegg-bin/show_pathway?vvi00908
Other glycan degradation	KEGG PATHWAY	vvi00511	3	17	0.432413	1	VIT_04s0023g03650|VIT_14s0068g01120|VIT_14s0068g01110	vvi:100259071|vvi:100244533|vvi:100266854|	100259071|100244533|100266854|	http://www.genome.jp/kegg-bin/show_pathway?vvi00511
Fatty acid elongation	KEGG PATHWAY	vvi00062	4	24	0.438677	1	VIT_14s0006g02990|VIT_18s0001g12550|VIT_11s0016g04700|VIT_06s0004g04130	vvi:100266928|vvi:100260817|vvi:100266256|vvi:100255240|	100266928|100260817|100266256|100255240|	http://www.genome.jp/kegg-bin/show_pathway?vvi00062
Fatty acid biosynthesis	KEGG PATHWAY	vvi00061	5	31	0.442053	1	VIT_10s0003g03070|VIT_06s0004g01310|VIT_08s0007g07520|VIT_00s0357g00020|VIT_08s0007g07530	vvi:100258842|vvi:100241680|vvi:100246875|vvi:100266972|vvi:100241750|	100258842|100241680|100246875|100266972|100241750|	http://www.genome.jp/kegg-bin/show_pathway?vvi00061
Fatty acid degradation	KEGG PATHWAY	vvi00071	6	38	0.444018	1	VIT_06s0004g02060|VIT_05s0077g02140|VIT_04s0023g02810|VIT_03s0063g01880|VIT_18s0001g02810|VIT_02s0025g01410	vvi:100253650|vvi:100244762|vvi:100247106|vvi:100257137|vvi:100265978|vvi:100265062|	100253650|100244762|100247106|100257137|100265978|100265062|	http://www.genome.jp/kegg-bin/show_pathway?vvi00071
Pentose and glucuronate interconversions	KEGG PATHWAY	vvi00040	8	53	0.468206	1	VIT_18s0001g08260|VIT_06s0004g02060|VIT_05s0051g00590|VIT_01s0137g00240|VIT_04s0023g02810|VIT_08s0040g02740|VIT_07s0005g00730|VIT_17s0000g06450	vvi:100252425|vvi:100253650|vvi:100232902|vvi:100242302|vvi:100247106|vvi:100255011|vvi:100245304|vvi:100267206|	100252425|100253650|100232902|100242302|100247106|100255011|100245304|100267206|	http://www.genome.jp/kegg-bin/show_pathway?vvi00040
Arachidonic acid metabolism	KEGG PATHWAY	vvi00590	2	11	0.468914	1	VIT_04s0008g06780|VIT_08s0007g05800	vvi:100245697|vvi:100258980|	100245697|100258980|	http://www.genome.jp/kegg-bin/show_pathway?vvi00590
Cyanoamino acid metabolism	KEGG PATHWAY	vvi00460	6	40	0.495897	1	VIT_17s0000g02680|VIT_13s0073g00550|VIT_00s0211g00120|VIT_06s0004g06110|VIT_18s0001g04340|VIT_08s0032g00470	vvi:100255914|vvi:100267983|vvi:100243424|vvi:100255282|vvi:100267713|vvi:100254789|	100255914|100267983|100243424|100255282|100267713|100254789|	http://www.genome.jp/kegg-bin/show_pathway?vvi00460
Glutathione metabolism	KEGG PATHWAY	vvi00480	11	76	0.50258	1	VIT_06s0004g03690|VIT_07s0005g00030|VIT_14s0171g00490|VIT_07s0005g00010|VIT_07s0031g01990|VIT_07s0005g04890|VIT_12s0057g00940|VIT_19s0027g00460|VIT_03s0038g02320|VIT_01s0146g00060|VIT_04s0008g06780	vvi:100853342|vvi:100265903|vvi:100254253|vvi:100243577|vvi:100261117|vvi:100251558|vvi:100264918|vvi:100252492|vvi:100246866|vvi:100267681|vvi:100245697|	100853342|100265903|100254253|100243577|100261117|100251558|100264918|100252492|100246866|100267681|100245697|	http://www.genome.jp/kegg-bin/show_pathway?vvi00480
Citrate cycle (TCA cycle)	KEGG PATHWAY	vvi00020	7	48	0.516363	1	VIT_05s0077g01210|VIT_05s0020g00380|VIT_04s0043g00720|VIT_07s0005g03350|VIT_14s0219g00150|VIT_19s0014g01640|VIT_00s0264g00030	vvi:100246616|vvi:100246037|vvi:100250049|vvi:100253273|vvi:100262907|vvi:100253724|vvi:100242027|	100246616|100246037|100250049|100253273|100262907|100253724|100242027|	http://www.genome.jp/kegg-bin/show_pathway?vvi00020
Sulfur relay system	KEGG PATHWAY	vvi04122	2	12	0.516663	1	VIT_06s0004g02080|VIT_13s0156g00170	vvi:100265527|vvi:100264746|	100265527|100264746|	http://www.genome.jp/kegg-bin/show_pathway?vvi04122
Linoleic acid metabolism	KEGG PATHWAY	vvi00591	2	12	0.516663	1	VIT_06s0004g01510|VIT_08s0007g05800	vvi:100243312|vvi:100258980|	100243312|100258980|	http://www.genome.jp/kegg-bin/show_pathway?vvi00591
Synthesis and degradation of ketone bodies	KEGG PATHWAY	vvi00072	1	5	0.529626	1	VIT_06s0009g02640	vvi:100264975|	100264975|	http://www.genome.jp/kegg-bin/show_pathway?vvi00072
Tyrosine metabolism	KEGG PATHWAY	vvi00350	6	42	0.546025	1	VIT_07s0005g04480|VIT_12s0028g00710|VIT_12s0035g02110|VIT_07s0031g00980|VIT_00s0225g00090|VIT_19s0014g02190	vvi:100251450|vvi:100248785|vvi:100252270|vvi:100245826|vvi:100249520|vvi:100241782|	100251450|100248785|100252270|100245826|100249520|100241782|	http://www.genome.jp/kegg-bin/show_pathway?vvi00350
Valine, leucine and isoleucine degradation	KEGG PATHWAY	vvi00280	6	42	0.546025	1	VIT_05s0077g01210|VIT_05s0020g00380|VIT_18s0001g08430|VIT_06s0004g02060|VIT_04s0023g02810|VIT_06s0009g02640	vvi:100246616|vvi:100246037|vvi:100260903|vvi:100253650|vvi:100247106|vvi:100264975|	100246616|100246037|100260903|100253650|100247106|100264975|	http://www.genome.jp/kegg-bin/show_pathway?vvi00280
Inositol phosphate metabolism	KEGG PATHWAY	vvi00562	6	43	0.570241	1	VIT_13s0019g01090|VIT_11s0016g00360|VIT_03s0038g01780|VIT_08s0105g00300|VIT_07s0031g00920|VIT_12s0034g01790	vvi:100263345|vvi:100267980|vvi:100260576|vvi:100243703|vvi:100259515|vvi:100258261|	100263345|100267980|100260576|100243703|100259515|100258261|	http://www.genome.jp/kegg-bin/show_pathway?vvi00562
beta-Alanine metabolism	KEGG PATHWAY	vvi00410	5	36	0.58053	1	VIT_04s0079g00600|VIT_04s0023g02810|VIT_10s0116g00870|VIT_00s0225g00090|VIT_06s0004g02060	vvi:100256481|vvi:100247106|vvi:100246958|vvi:100249520|vvi:100253650|	100256481|100247106|100246958|100249520|100253650|	http://www.genome.jp/kegg-bin/show_pathway?vvi00410
Tryptophan metabolism	KEGG PATHWAY	vvi00380	4	29	0.593894	1	VIT_04s0044g00020|VIT_04s0023g02810|VIT_06s0004g02060|VIT_18s0122g01320	vvi:100853165|vvi:100247106|vvi:100253650|vvi:100244516|	100853165|100247106|100253650|100244516|	http://www.genome.jp/kegg-bin/show_pathway?vvi00380
Selenocompound metabolism	KEGG PATHWAY	vvi00450	2	14	0.603202	1	VIT_14s0108g01110|VIT_05s0020g04210	vvi:100267880|vvi:100259752|	100267880|100259752|	http://www.genome.jp/kegg-bin/show_pathway?vvi00450
Steroid biosynthesis	KEGG PATHWAY	vvi00100	3	22	0.612536	1	VIT_08s0007g05800|VIT_13s0064g00440|VIT_06s0004g02100	vvi:100258980|vvi:100263590|vvi:100263963|	100258980|100263590|100263963|	http://www.genome.jp/kegg-bin/show_pathway?vvi00100
Phenylalanine, tyrosine and tryptophan biosynthesis	KEGG PATHWAY	vvi00400	6	46	0.638793	1	VIT_17s0000g08660|VIT_19s0177g00310|VIT_13s0067g01110|VIT_00s0391g00070|VIT_07s0031g00980|VIT_19s0014g02190	vvi:100255305|vvi:100264166|vvi:100255311|vvi:100258475|vvi:100245826|vvi:100241782|	100255305|100264166|100255311|100258475|100245826|100241782|	http://www.genome.jp/kegg-bin/show_pathway?vvi00400
Pantothenate and CoA biosynthesis	KEGG PATHWAY	vvi00770	3	23	0.64362	1	VIT_14s0068g01960|VIT_18s0001g08430|VIT_05s0051g00830	vvi:100259979|vvi:100260903|vvi:100242520|	100259979|100260903|100242520|	http://www.genome.jp/kegg-bin/show_pathway?vvi00770
alpha-Linolenic acid metabolism	KEGG PATHWAY	vvi00592	4	31	0.648377	1	VIT_06s0004g01510|VIT_05s0077g02140|VIT_08s0007g05800|VIT_12s0059g01060	vvi:100243312|vvi:100244762|vvi:100258980|vvi:100251750|	100243312|100244762|100258980|100251750|	http://www.genome.jp/kegg-bin/show_pathway?vvi00592
C5-Branched dibasic acid metabolism	KEGG PATHWAY	vvi00660	1	7	0.652174	1	VIT_14s0068g01960	vvi:100259979|	100259979|	http://www.genome.jp/kegg-bin/show_pathway?vvi00660
Pyrimidine metabolism	KEGG PATHWAY	vvi00240	13	101	0.672056	1	VIT_12s0028g01210|VIT_19s0090g01030|VIT_19s0015g00780|VIT_17s0000g10280|VIT_13s0139g00170|VIT_04s0044g00890|VIT_07s0031g01990|VIT_06s0004g03360|VIT_14s0066g00920|VIT_13s0084g00600|VIT_19s0085g01200|VIT_19s0014g00950|VIT_11s0037g00020	vvi:100243758|vvi:100246977|vvi:100248046|vvi:100242823|vvi:100261809|vvi:100242145|vvi:100261117|vvi:100262205|vvi:100257571|vvi:100241130|vvi:100248481|vvi:100257153|vvi:4025098|	100243758|100246977|100248046|100242823|100261809|100242145|100261117|100262205|100257571|100241130|100248481|100257153|4025098|	http://www.genome.jp/kegg-bin/show_pathway?vvi00240
Folate biosynthesis	KEGG PATHWAY	vvi00790	2	16	0.677481	1	VIT_03s0132g00150|VIT_13s0156g00170	vvi:100244016|vvi:100264746|	100244016|100264746|	http://www.genome.jp/kegg-bin/show_pathway?vvi00790
Sphingolipid metabolism	KEGG PATHWAY	vvi00600	3	25	0.700364	1	VIT_10s0071g01100|VIT_00s0583g00030|VIT_00s0375g00030	vvi:100245638|vvi:100854247|vvi:100263458|	100245638|100854247|100263458|	http://www.genome.jp/kegg-bin/show_pathway?vvi00600
Non-homologous end-joining	KEGG PATHWAY	vvi03450	1	8	0.700906	1	VIT_05s0062g01170	vvi:100265198|	100265198|	http://www.genome.jp/kegg-bin/show_pathway?vvi03450
Sesquiterpenoid and triterpenoid biosynthesis	KEGG PATHWAY	vvi00909	1	8	0.700906	1	VIT_03s0038g00450	vvi:100265798|	100265798|	http://www.genome.jp/kegg-bin/show_pathway?vvi00909
Base excision repair	KEGG PATHWAY	vvi03410	4	34	0.72053	1	VIT_08s0007g02200|VIT_07s0005g03040|VIT_19s0014g00950|VIT_01s0010g00020	vvi:100256381|vvi:100261796|vvi:100257153|vvi:100256507|	100256381|100261796|100257153|100256507|	http://www.genome.jp/kegg-bin/show_pathway?vvi03410
Vitamin B6 metabolism	KEGG PATHWAY	vvi00750	1	9	0.742815	1	VIT_06s0004g06640	vvi:100260451|	100260451|	http://www.genome.jp/kegg-bin/show_pathway?vvi00750
RNA degradation	KEGG PATHWAY	vvi03018	10	87	0.794178	1	VIT_01s0010g00920|VIT_14s0060g00720|VIT_09s0002g03930|VIT_07s0104g00700|VIT_09s0002g02240|VIT_06s0004g00240|VIT_15s0046g01420|VIT_14s0066g00920|VIT_13s0064g01430|VIT_05s0051g00340	vvi:100251252|vvi:100259555|vvi:100261815|vvi:100244305|vvi:100266920|vvi:100263832|vvi:100265488|vvi:100257571|vvi:100266645|vvi:100244356|	100251252|100259555|100261815|100244305|100266920|100263832|100265488|100257571|100266645|100244356|	http://www.genome.jp/kegg-bin/show_pathway?vvi03018
Purine metabolism	KEGG PATHWAY	vvi00230	15	128	0.808143	1	VIT_12s0028g01210|VIT_16s0022g02320|VIT_18s0001g07060|VIT_19s0014g00950|VIT_05s0020g04210|VIT_07s0031g01990|VIT_17s0000g10280|VIT_19s0015g00780|VIT_16s0050g02180|VIT_14s0066g00920|VIT_13s0084g00600|VIT_15s0021g00460|VIT_11s0149g00040|VIT_08s0105g00570|VIT_11s0037g00020	vvi:100243758|vvi:100247590|vvi:100250537|vvi:100257153|vvi:100259752|vvi:100261117|vvi:100242823|vvi:100248046|vvi:100262029|vvi:100257571|vvi:100241130|vvi:100244506|vvi:100256872|vvi:100252323|vvi:4025098|	100243758|100247590|100250537|100257153|100259752|100261117|100242823|100248046|100262029|100257571|100241130|100244506|100256872|100252323|4025098|	http://www.genome.jp/kegg-bin/show_pathway?vvi00230
Taurine and hypotaurine metabolism	KEGG PATHWAY	vvi00430	1	11	0.809851	1	VIT_04s0079g00600	vvi:100256481|	100256481|	http://www.genome.jp/kegg-bin/show_pathway?vvi00430
Ribosome biogenesis in eukaryotes	KEGG PATHWAY	vvi03008	9	83	0.839598	1	VIT_08s0007g07410|VIT_17s0000g08620|VIT_07s0141g00530|VIT_16s0050g00880|VIT_08s0032g00330|VIT_08s0007g00730|VIT_16s0013g01530|VIT_09s0002g01610|VIT_07s0104g01060	vvi:100245323|vvi:100241507|vvi:100263672|vvi:100266267|vvi:100263244|vvi:100266615|vvi:100256070|vvi:100244657|vvi:100264761|	100245323|100241507|100263672|100266267|100263244|100266615|100256070|100244657|100264761|	http://www.genome.jp/kegg-bin/show_pathway?vvi03008
RNA polymerase	KEGG PATHWAY	vvi03020	4	41	0.845083	1	VIT_12s0028g01210|VIT_13s0084g00600|VIT_19s0015g00780|VIT_11s0037g00020	vvi:100243758|vvi:100241130|vvi:100248046|vvi:4025098|	100243758|100241130|100248046|4025098|	http://www.genome.jp/kegg-bin/show_pathway?vvi03020
Amino sugar and nucleotide sugar metabolism	KEGG PATHWAY	vvi00520	11	101	0.854401	1	VIT_16s0050g02220|VIT_14s0030g02180|VIT_08s0040g00320|VIT_05s0102g00710|VIT_15s0048g01300|VIT_05s0029g00420|VIT_05s0020g04510|VIT_03s0038g03400|VIT_05s0077g00690|VIT_05s0020g02880|VIT_16s0022g02320	vvi:100233088|vvi:100233034|vvi:100258574|vvi:100245852|vvi:100252372|vvi:100241904|vvi:100245900|vvi:100232985|vvi:100244839|vvi:100263079|vvi:100247590|	100233088|100233034|100258574|100245852|100252372|100241904|100245900|100232985|100244839|100263079|100247590|	http://www.genome.jp/kegg-bin/show_pathway?vvi00520
Nicotinate and nicotinamide metabolism	KEGG PATHWAY	vvi00760	1	13	0.859424	1	VIT_17s0000g09490	vvi:100243361|	100243361|	http://www.genome.jp/kegg-bin/show_pathway?vvi00760
Flavonoid biosynthesis	KEGG PATHWAY	vvi00941	3	33	0.860084	1	VIT_08s0040g00780|VIT_17s0000g04150|VIT_05s0136g00260	vvi:100263633|vvi:100233112|vvi:100258106|	100263633|100233112|100258106|	http://www.genome.jp/kegg-bin/show_pathway?vvi00941
Thiamine metabolism	KEGG PATHWAY	vvi00730	1	14	0.879134	1	VIT_06s0004g06130	vvi:100250096|	100250096|	http://www.genome.jp/kegg-bin/show_pathway?vvi00730
Lysine degradation	KEGG PATHWAY	vvi00310	2	25	0.883532	1	VIT_04s0023g02810|VIT_06s0004g02060	vvi:100247106|vvi:100253650|	100247106|100253650|	http://www.genome.jp/kegg-bin/show_pathway?vvi00310
Protein processing in endoplasmic reticulum	KEGG PATHWAY	vvi04141	21	186	0.884045	1	VIT_02s0025g00280|VIT_18s0001g14500|VIT_01s0010g00680|VIT_14s0060g01290|VIT_18s0001g02510|VIT_14s0060g01340|VIT_07s0005g01220|VIT_18s0001g01570|VIT_08s0007g00120|VIT_16s0098g01580|VIT_12s0059g01560|VIT_12s0028g01390|VIT_01s0010g02290|VIT_15s0046g01400|VIT_05s0102g01190|VIT_00s0283g00030|VIT_00s0707g00010|VIT_00s0992g00020|VIT_13s0019g03170|VIT_12s0057g00670|VIT_12s0034g02230|VIT_02s0025g02140	vvi:100265661|vvi:100267648|vvi:100264968|vvi:100256319|vvi:100259138|vvi:100240934|vvi:100252105|vvi:100256188|vvi:100264959|vvi:100253826|vvi:100243120|vvi:100267696|vvi:100261354|vvi:100232965|vvi:100267984|vvi:100259611|vvi:100260546|vvi:100260546|vvi:100254733|vvi:100258010|vvi:100256709|vvi:100251379|	100265661|100267648|100264968|100256319|100259138|100240934|100252105|100256188|100264959|100253826|100243120|100267696|100261354|100232965|100267984|100259611|100260546|100260546|100254733|100258010|100256709|100251379|	http://www.genome.jp/kegg-bin/show_pathway?vvi04141
Phosphatidylinositol signaling system	KEGG PATHWAY	vvi04070	3	35	0.885926	1	VIT_11s0016g00360|VIT_08s0105g00300|VIT_12s0034g01790	vvi:100267980|vvi:100243703|vvi:100258261|	100267980|100243703|100258261|	http://www.genome.jp/kegg-bin/show_pathway?vvi04070
Propanoate metabolism	KEGG PATHWAY	vvi00640	3	36	0.897177	1	VIT_04s0023g02810|VIT_06s0004g02060|VIT_10s0116g00870	vvi:100247106|vvi:100253650|vvi:100246958|	100247106|100253650|100246958|	http://www.genome.jp/kegg-bin/show_pathway?vvi00640
Phenylpropanoid biosynthesis	KEGG PATHWAY	vvi00940	12	118	0.914974	1	VIT_08s0040g00780|VIT_08s0040g01710|VIT_00s0615g00030|VIT_17s0000g02680|VIT_07s0130g00220|VIT_13s0073g00550|VIT_06s0004g06110|VIT_10s0116g01780|VIT_09s0070g00240|VIT_08s0032g00470|VIT_06s0004g07770|VIT_11s0052g01090	vvi:100263633|vvi:100241377|vvi:100255907|vvi:100255914|vvi:100261264|vvi:100267983|vvi:100255282|vvi:100241814|vvi:100251623|vvi:100254789|vvi:100257005|vvi:100254698|	100263633|100241377|100255907|100255914|100261264|100267983|100255282|100241814|100251623|100254789|100257005|100254698|	http://www.genome.jp/kegg-bin/show_pathway?vvi00940
Phenylalanine metabolism	KEGG PATHWAY	vvi00360	9	93	0.918691	1	VIT_08s0040g01710|VIT_11s0052g01090|VIT_07s0130g00220|VIT_10s0116g01780|VIT_12s0028g00710|VIT_06s0004g07770|VIT_07s0031g00980|VIT_00s0225g00090|VIT_19s0014g02190	vvi:100241377|vvi:100254698|vvi:100261264|vvi:100241814|vvi:100248785|vvi:100257005|vvi:100245826|vvi:100249520|vvi:100241782|	100241377|100254698|100261264|100241814|100248785|100257005|100245826|100249520|100241782|	http://www.genome.jp/kegg-bin/show_pathway?vvi00360
Glycerophospholipid metabolism	KEGG PATHWAY	vvi00564	6	67	0.922332	1	VIT_18s0001g10680|VIT_18s0001g08800|VIT_14s0219g00280|VIT_14s0060g02200|VIT_08s0007g05800|VIT_17s0000g02430	vvi:100266011|vvi:100260799|vvi:100261224|vvi:100252917|vvi:100258980|vvi:100254279|	100266011|100260799|100261224|100252917|100258980|100254279|	http://www.genome.jp/kegg-bin/show_pathway?vvi00564
Stilbenoid, diarylheptanoid and gingerol biosynthesis	KEGG PATHWAY	vvi00945	1	18	0.933961	1	VIT_08s0040g00780	vvi:100263633|	100263633|	http://www.genome.jp/kegg-bin/show_pathway?vvi00945
mRNA surveillance pathway	KEGG PATHWAY	vvi03015	9	96	0.934691	1	VIT_13s0047g01120|VIT_13s0019g00220|VIT_15s0046g03350|VIT_04s0008g04270|VIT_14s0006g01020|VIT_06s0004g00830|VIT_05s0077g01000|VIT_13s0064g01430|VIT_06s0004g05530	vvi:100252331|vvi:100263567|vvi:100261950|vvi:100250858|vvi:100257009|vvi:100262164|vvi:100258583|vvi:100266645|vvi:100250219|	100252331|100263567|100261950|100250858|100257009|100262164|100258583|100266645|100250219|	http://www.genome.jp/kegg-bin/show_pathway?vvi03015
Ether lipid metabolism	KEGG PATHWAY	vvi00565	1	20	0.951191	1	VIT_08s0007g05800	vvi:100258980|	100258980|	http://www.genome.jp/kegg-bin/show_pathway?vvi00565
Plant hormone signal transduction	KEGG PATHWAY	vvi04075	25	236	0.952158	1	VIT_15s0046g01280|VIT_03s0063g00310|VIT_11s0016g01990|VIT_09s0002g04080|VIT_04s0023g03230|VIT_12s0028g01110|VIT_18s0001g13930|VIT_03s0091g00310|VIT_02s0012g01140|VIT_04s0008g00210|VIT_15s0048g00530|VIT_04s0008g01420|VIT_15s0046g01050|VIT_14s0030g00410|VIT_18s0001g06310|VIT_11s0016g03180|VIT_03s0088g00810|VIT_13s0067g03490|VIT_17s0000g02230|VIT_07s0031g03210|VIT_02s0154g00010|VIT_07s0197g00080|VIT…	vvi:100251627|vvi:100243434|vvi:100250996|vvi:100253148|vvi:100252339|vvi:100262490|vvi:100254074|vvi:100250741|vvi:100264404|vvi:100252462|vvi:100260776|vvi:100242262|vvi:100243084|vvi:100250410|vvi:100232851|vvi:100243875|vvi:100258414|vvi:100242967|vvi:100245759|vvi:100249013|vvi:100255700|vvi:100240941|vvi:100249385|vvi:100255251|vvi:100262965|	100251627|100243434|100250996|100253148|100252339|100262490|100254074|100250741|100264404|100252462|100260776|100242262|100243084|100250410|100232851|100243875|100258414|100242967|100245759|100249013|100255700|100240941|100249385|100255251|100262965|	http://www.genome.jp/kegg-bin/show_pathway?vvi04075
Photosynthesis	KEGG PATHWAY	vvi00195	7	82	0.952464	1	VIT_18s0001g02740|VIT_04s0008g05590|VIT_12s0035g00270|VIT_18s0001g11710|VIT_06s0080g00920|VIT_04s0044g01410|VIT_10s0003g04350	vvi:100245393|vvi:100250997|vvi:100249080|vvi:100260811|vvi:100244962|vvi:100232935|vvi:100261762|	100245393|100250997|100249080|100260811|100244962|100232935|100261762|	http://www.genome.jp/kegg-bin/show_pathway?vvi00195
ABC transporters	KEGG PATHWAY	vvi02010	1	21	0.95804	1	VIT_08s0007g05060	vvi:100262262|	100262262|	http://www.genome.jp/kegg-bin/show_pathway?vvi02010
Ubiquitin mediated proteolysis	KEGG PATHWAY	vvi04120	9	105	0.967408	1	VIT_03s0063g02110|VIT_08s0007g04790|VIT_08s0007g00120|VIT_13s0019g04090|VIT_16s0050g00020|VIT_15s0046g01400|VIT_10s0523g00030|VIT_18s0001g15010|VIT_04s0008g04480	vvi:100255479|vvi:100241783|vvi:100264959|vvi:100253010|vvi:100257557|vvi:100232965|vvi:100246063|vvi:100255759|vvi:100252623|	100255479|100241783|100264959|100253010|100257557|100232965|100246063|100255759|100252623|	http://www.genome.jp/kegg-bin/show_pathway?vvi04120
Protein export	KEGG PATHWAY	vvi03060	2	41	0.984338	1	VIT_16s0098g01580|VIT_02s0025g02140	vvi:100253826|vvi:100251379|	100253826|100251379|	http://www.genome.jp/kegg-bin/show_pathway?vvi03060
Homologous recombination	KEGG PATHWAY	vvi03440	2	43	0.987941	1	VIT_19s0014g00950|VIT_19s0027g00210	vvi:100257153|vvi:100249133|	100257153|100249133|	http://www.genome.jp/kegg-bin/show_pathway?vvi03440
N-Glycan biosynthesis	KEGG PATHWAY	vvi00510	1	41	0.997969	1	VIT_08s0040g02280	vvi:100256862|	100256862|	http://www.genome.jp/kegg-bin/show_pathway?vvi00510
DNA replication	KEGG PATHWAY	vvi03030	1	43	0.9985	1	VIT_19s0014g00950	vvi:100257153|	100257153|	http://www.genome.jp/kegg-bin/show_pathway?vvi03030
RNA transport	KEGG PATHWAY	vvi03013	8	136	0.999264	1	VIT_19s0015g01220|VIT_15s0021g02200|VIT_14s0006g01020|VIT_09s0002g04000|VIT_08s0007g07290|VIT_13s0064g01430|VIT_11s0016g05240|VIT_04s0043g00740	vvi:100241262|vvi:100265039|vvi:100257009|vvi:100254820|vvi:100258939|vvi:100266645|vvi:100266475|vvi:100253517|	100241262|100265039|100257009|100254820|100258939|100266645|100266475|100253517|	http://www.genome.jp/kegg-bin/show_pathway?vvi03013
Nucleotide excision repair	KEGG PATHWAY	vvi03420	1	52	0.999617	1	VIT_19s0014g00950	vvi:100257153|	100257153|	http://www.genome.jp/kegg-bin/show_pathway?vvi03420
Spliceosome	KEGG PATHWAY	vvi03040	8	149	0.999813	1	VIT_19s0015g01220|VIT_18s0166g00180|VIT_14s0006g01020|VIT_13s0067g03600|VIT_04s0023g01450|VIT_05s0020g00470|VIT_03s0038g03650|VIT_01s0011g06020	vvi:100241262|vvi:100256416|vvi:100257009|vvi:100251921|vvi:100241076|vvi:100252874|vvi:100250427|vvi:100242311|	100241262|100256416|100257009|100251921|100241076|100252874|100250427|100242311|	http://www.genome.jp/kegg-bin/show_pathway?vvi03040
Aminoacyl-tRNA biosynthesis	KEGG PATHWAY	vvi00970	4	108	0.999918	1	VIT_18s0001g03600|VIT_17s0000g00160|VIT_01s0011g03740|VIT_03s0088g00500	vvi:100241489|vvi:100257704|vvi:100245668|vvi:100241273|	100241489|100257704|100245668|100241273|	http://www.genome.jp/kegg-bin/show_pathway?vvi00970
Oxidative phosphorylation	KEGG PATHWAY	vvi00190	7	146	0.999926	1	VIT_17s0000g05540|VIT_04s0008g05590|VIT_14s0219g00150|VIT_07s0031g02690|VIT_09s0002g05950|VIT_19s0014g02730|VIT_04s0008g02460	vvi:100241576|vvi:100250997|vvi:100262907|vvi:100264660|vvi:100261810|vvi:100252052|vvi:100254244|	100241576|100250997|100262907|100264660|100261810|100252052|100254244|	http://www.genome.jp/kegg-bin/show_pathway?vvi00190
Endocytosis	KEGG PATHWAY	vvi04144	1	76	0.99999	1	VIT_12s0034g01790	vvi:100258261|	100258261|	http://www.genome.jp/kegg-bin/show_pathway?vvi04144
Ribosome	KEGG PATHWAY	vvi03010	13	295	1	1	VIT_01s0010g03370|VIT_06s0080g00400|VIT_15s0045g01340|VIT_05s0020g00810|VIT_13s0064g00850|VIT_15s0046g02910|VIT_07s0197g00010|VIT_06s0080g00440|VIT_05s0020g03900|VIT_02s0025g02890|VIT_17s0000g09390|VIT_00s1247g00020|VIT_04s0008g00790	vvi:100257483|vvi:100263858|vvi:100246602|vvi:100257955|vvi:100267090|vvi:100255002|vvi:100251177|vvi:100246720|vvi:100249434|vvi:100263279|vvi:100255272|vvi:100854002|vvi:100245594|	100257483|100263858|100246602|100257955|100267090|100255002|100251177|100246720|100249434|100263279|100255272|100854002|100245594|	http://www.genome.jp/kegg-bin/show_pathway?vvi03010
--------------------
#Term	Database	Id	Sample number	Background number	P-Value	Corrected P-Value	Genes	KO	Entrez_ID	Hyperlink
--------------------

## Sheet: Vd2vsVd1.DEG_KEGG_pathway_enric
##The most enriched pathway or disease terms:
##Statistical method: Hypergeometric test
##FDR correction method: Benjamini and Hochberg (1995)
#Term	Database	Id	Sample number	Background number	P-Value	Corrected P-Value	Genes	KO	Entrez_ID	Hyperlink
Photosynthesis - antenna proteins	KEGG PATHWAY	vvi00196	17	18	1.88849e-12	2.28507e-10	VIT_17s0000g06350|VIT_01s0010g03620|VIT_19s0014g00160|VIT_00s0181g00200|VIT_07s0005g02220|VIT_15s0024g00040|VIT_10s0003g02890|VIT_19s0014g03660|VIT_12s0028g00320|VIT_18s0001g10550|VIT_12s0055g01110|VIT_18s0089g01170|VIT_08s0007g02190|VIT_10s0003g02900|VIT_12s0057g00630|VIT_13s0019g04140|VIT_11s0016g00730	vvi:100232934|vvi:100266036|vvi:100245214|vvi:100251653|vvi:100252066|vvi:100232927|vvi:100252004|vvi:100260599|vvi:100250504|vvi:100255844|vvi:100241887|vvi:100246457|vvi:100266604|vvi:100241745|vvi:100254533|vvi:100263275|vvi:100243962|	100232934|100266036|100245214|100251653|100252066|100232927|100252004|100260599|100250504|100255844|100241887|100246457|100266604|100241745|100254533|100263275|100243962|	http://www.genome.jp/kegg-bin/show_pathway?vvi00196
Carbon fixation in photosynthetic organisms	KEGG PATHWAY	vvi00710	25	60	9.38524e-06	0.000567807	VIT_00s1995g00010|VIT_13s0019g01090|VIT_04s0023g03010|VIT_01s0011g04630|VIT_00s0225g00130|VIT_17s0000g03690|VIT_14s0068g00680|VIT_01s0010g02460|VIT_05s0020g02310|VIT_04s0008g00180|VIT_18s0122g00960|VIT_17s0000g06450|VIT_03s0088g01190|VIT_08s0007g01570|VIT_18s0072g00770|VIT_01s0011g04350|VIT_03s0038g00670|VIT_17s0000g06270|VIT_02s0109g00080|VIT_01s0011g02740|VIT_14s0030g01900|VIT_19s0085g00380|VIT…	vvi:100256754|vvi:100263345|vvi:100852851|vvi:100247460|vvi:100261274|vvi:100267942|vvi:100246378|vvi:100264789|vvi:100247690|vvi:100249166|vvi:100259814|vvi:100267206|vvi:100232924|vvi:100240924|vvi:100264087|vvi:100267988|vvi:100262354|vvi:100265585|vvi:100244092|vvi:100247335|vvi:100264080|vvi:100249576|vvi:100260169|vvi:100233075|vvi:100265177|	100256754|100263345|100852851|100247460|100261274|100267942|100246378|100264789|100247690|100249166|100259814|100267206|100232924|100240924|100264087|100267988|100262354|100265585|100244092|100247335|100264080|100249576|100260169|100233075|100265177|	http://www.genome.jp/kegg-bin/show_pathway?vvi00710
Photosynthesis	KEGG PATHWAY	vvi00195	30	82	2.72397e-05	0.00109867	VIT_12s0035g00270|VIT_06s0080g00920|VIT_09s0002g04320|VIT_18s0001g02740|VIT_00s0125g00280|VIT_18s0164g00030|VIT_12s0134g00510|VIT_01s0026g02680|VIT_12s0028g01080|VIT_19s0027g00200|VIT_00s0207g00210|VIT_10s0003g04350|VIT_01s0137g00210|VIT_04s0023g00410|VIT_05s0020g03180|VIT_19s0014g03850|VIT_18s0001g00760|VIT_07s0005g04920|VIT_07s0141g00570|VIT_07s0151g01000|VIT_00s0904g00010|VIT_07s0005g04400|VIT…	vvi:100249080|vvi:100244962|vvi:100241224|vvi:100245393|vvi:100247987|vvi:100251062|vvi:100256300|vvi:100243071|vvi:100262649|vvi:100243967|vvi:100245459|vvi:100261762|vvi:100252545|vvi:100242802|vvi:100240928|vvi:100258879|vvi:100248911|vvi:100256684|vvi:100256361|vvi:100242600|vvi:100240959|vvi:100260011|vvi:100241976|vvi:100250997|vvi:100260811|vvi:100252241|vvi:100232935|vvi:100265702|vvi:100…	100249080|100244962|100241224|100245393|100247987|100251062|100256300|100243071|100262649|100243967|100245459|100261762|100252545|100242802|100240928|100258879|100248911|100256684|100256361|100242600|100240959|100260011|100241976|100250997|100260811|100252241|100232935|100265702|100244683|100245219|	http://www.genome.jp/kegg-bin/show_pathway?vvi00195
Carbon metabolism	KEGG PATHWAY	vvi01200	51	188	0.000586535	0.0177427	VIT_08s0056g00200|VIT_10s0116g01540|VIT_13s0019g01090|VIT_15s0046g02300|VIT_04s0079g00530|VIT_08s0007g01750|VIT_16s0022g01770|VIT_06s0061g01340|VIT_14s0068g00680|VIT_00s0264g00030|VIT_08s0007g07600|VIT_04s0023g03010|VIT_05s0077g01210|VIT_01s0010g02460|VIT_19s0015g00130|VIT_00s0179g00350|VIT_19s0015g01720|VIT_17s0000g03690|VIT_06s0009g03740|VIT_18s0072g00770|VIT_16s0050g02180|VIT_04s0008g00180|VIT…	vvi:100245007|vvi:100250401|vvi:100263345|vvi:100255091|vvi:100261578|vvi:100266499|vvi:100254950|vvi:100255054|vvi:100246378|vvi:100242027|vvi:100265797|vvi:100852851|vvi:100246616|vvi:100264789|vvi:100246391|vvi:100256253|vvi:100265177|vvi:100267942|vvi:100261927|vvi:100264087|vvi:100262029|vvi:100249166|vvi:100247690|vvi:100263518|vvi:100259814|vvi:100267206|vvi:100232924|vvi:100240924|vvi:100…	100245007|100250401|100263345|100255091|100261578|100266499|100254950|100255054|100246378|100242027|100265797|100852851|100246616|100264789|100246391|100256253|100265177|100267942|100261927|100264087|100262029|100249166|100247690|100263518|100259814|100267206|100232924|100240924|100254253|100267988|100262354|100265585|100244092|100263580|100247335|100264080|100249576|100259056|100260169|100252335…	http://www.genome.jp/kegg-bin/show_pathway?vvi01200
Glycolysis / Gluconeogenesis	KEGG PATHWAY	vvi00010	32	108	0.00126046	0.0274448	VIT_08s0056g00200|VIT_00s1995g00010|VIT_13s0019g01090|VIT_04s0023g02810|VIT_16s0022g01770|VIT_11s0037g00070|VIT_08s0007g01570|VIT_04s0023g03010|VIT_06s0004g02060|VIT_05s0077g01210|VIT_01s0010g02460|VIT_00s0179g00350|VIT_04s0044g01110|VIT_10s0003g00990|VIT_04s0044g01130|VIT_18s0072g00770|VIT_16s0050g02180|VIT_08s0007g07600|VIT_14s0068g00640|VIT_14s0066g01550|VIT_04s0008g05810|VIT_18s0001g15450|VIT…	vvi:100245007|vvi:100256754|vvi:100263345|vvi:100247106|vvi:100254950|vvi:100260378|vvi:100240924|vvi:100852851|vvi:100253650|vvi:100246616|vvi:100264789|vvi:100256253|vvi:100232854|vvi:100242845|vvi:100255814|vvi:100264087|vvi:100262029|vvi:100265797|vvi:100263518|vvi:100259296|vvi:100249114|vvi:100233102|vvi:100267988|vvi:100262354|vvi:100263580|vvi:100249576|vvi:100252335|vvi:100255054|vvi:100…	100245007|100256754|100263345|100247106|100254950|100260378|100240924|100852851|100253650|100246616|100264789|100256253|100232854|100242845|100255814|100264087|100262029|100265797|100263518|100259296|100249114|100233102|100267988|100262354|100263580|100249576|100252335|100255054|100262043|100265177|100255934|100232853|	http://www.genome.jp/kegg-bin/show_pathway?vvi00010
Glyoxylate and dicarboxylate metabolism	KEGG PATHWAY	vvi00630	19	54	0.0013609	0.0274448	VIT_09s0002g00810|VIT_12s0059g02150|VIT_03s0038g02510|VIT_17s0000g06270|VIT_10s0003g03830|VIT_18s0122g01320|VIT_00s0225g00130|VIT_17s0000g03690|VIT_00s0211g00120|VIT_06s0009g03740|VIT_19s0093g00510|VIT_03s0088g01190|VIT_04s0044g00020|VIT_00s0698g00010|VIT_05s0020g02480|VIT_07s0104g00610|VIT_00s0264g00030|VIT_02s0012g01120|VIT_17s0000g01910|VIT_08s0007g05260|VIT_09s0002g05200	vvi:100253231|vvi:100256776|vvi:100262344|vvi:100265585|vvi:100232932|vvi:100244516|vvi:100261274|vvi:100267942|vvi:100243424|vvi:100261927|vvi:100244701|vvi:100232924|vvi:100853165|vvi:100853165|vvi:100242605|vvi:100242605|vvi:100242027|vvi:100259229|vvi:100266191|vvi:100233082|vvi:100253144|	100253231|100256776|100262344|100265585|100232932|100244516|100261274|100267942|100243424|100261927|100244701|100232924|100853165|100853165|100242605|100242605|100242027|100259229|100266191|100233082|100253144|	http://www.genome.jp/kegg-bin/show_pathway?vvi00630
Linoleic acid metabolism	KEGG PATHWAY	vvi00591	7	12	0.00172928	0.0298918	VIT_06s0004g01510|VIT_14s0128g00790|VIT_14s0128g00780|VIT_13s0064g01480|VIT_08s0007g05800|VIT_09s0002g01080|VIT_01s0010g02750	vvi:100243312|vvi:100252850|vvi:100232917|vvi:100257867|vvi:100258980|vvi:100241150|vvi:100244202|	100243312|100252850|100232917|100257867|100258980|100241150|100244202|	http://www.genome.jp/kegg-bin/show_pathway?vvi00591
Glycine, serine and threonine metabolism	KEGG PATHWAY	vvi00260	17	50	0.00361768	0.0547175	VIT_08s0056g00200|VIT_08s0007g04310|VIT_03s0038g02510|VIT_10s0116g01540|VIT_08s0058g00930|VIT_00s0225g00130|VIT_04s0008g01300|VIT_00s0211g00120|VIT_18s0001g03660|VIT_06s0061g01340|VIT_06s0009g03740|VIT_05s0077g01210|VIT_01s0011g05860|VIT_18s0001g09890|VIT_00s0225g00090|VIT_14s0036g00520|VIT_09s0002g05200	vvi:100245007|vvi:100248644|vvi:100262344|vvi:100250401|vvi:100251671|vvi:100261274|vvi:100266170|vvi:100243424|vvi:100258602|vvi:100255054|vvi:100261927|vvi:100246616|vvi:100245641|vvi:100259056|vvi:100249520|vvi:100265578|vvi:100253144|	100245007|100248644|100262344|100250401|100251671|100261274|100266170|100243424|100258602|100255054|100261927|100246616|100245641|100259056|100249520|100265578|100253144|	http://www.genome.jp/kegg-bin/show_pathway?vvi00260
Biosynthesis of secondary metabolites	KEGG PATHWAY	vvi01110	166	791	0.00446539	0.0600347	VIT_08s0056g00200|VIT_03s0038g02510|VIT_14s0068g00930|VIT_06s0004g06540|VIT_04s0023g02810|VIT_13s0074g00390|VIT_19s0093g00510|VIT_02s0012g01120|VIT_06s0004g06830|VIT_14s0066g01550|VIT_07s0031g00350|VIT_18s0001g14910|VIT_00s0225g00130|VIT_18s0001g03660|VIT_04s0044g01130|VIT_01s0010g02460|VIT_01s0127g00420|VIT_05s0020g02880|VIT_19s0090g01000|VIT_18s0001g12370|VIT_09s0002g00810|VIT_14s0060g00480|VIT…	vvi:100245007|vvi:100262344|vvi:100263443|vvi:100244987|vvi:100247106|vvi:100245465|vvi:100244701|vvi:100259229|vvi:100241610|vvi:100259296|vvi:100243978|vvi:100262607|vvi:100261274|vvi:100258602|vvi:100255814|vvi:100264789|vvi:100246470|vvi:100263079|vvi:100253859|vvi:100252335|vvi:100253231|vvi:100251171|vvi:100258964|vvi:100244516|vvi:100245003|vvi:100232943|vvi:100264080|vvi:100251623|vvi:100…	100245007|100262344|100263443|100244987|100247106|100245465|100244701|100259229|100241610|100259296|100243978|100262607|100261274|100258602|100255814|100264789|100246470|100263079|100253859|100252335|100253231|100251171|100258964|100244516|100245003|100232943|100264080|100251623|100254037|100257865|100267958|100246897|100233006|100247245|100253950|100241377|100246224|100253650|100262907|100267880…	http://www.genome.jp/kegg-bin/show_pathway?vvi01110
Circadian rhythm - plant	KEGG PATHWAY	vvi04712	11	29	0.00723356	0.0828225	VIT_14s0068g00920|VIT_14s0068g00930|VIT_13s0067g03390|VIT_16s0098g00900|VIT_15s0046g01310|VIT_04s0008g00660|VIT_16s0050g00020|VIT_18s0001g05680|VIT_10s0523g00030|VIT_15s0048g02410|VIT_01s0011g05810	vvi:100232843|vvi:100263443|vvi:100256937|vvi:100853219|vvi:100256812|vvi:100255961|vvi:100257557|vvi:100254022|vvi:100246063|vvi:100250535|vvi:100255972|	100232843|100263443|100256937|100853219|100256812|100255961|100257557|100254022|100246063|100250535|100255972|	http://www.genome.jp/kegg-bin/show_pathway?vvi04712
Flavonoid biosynthesis	KEGG PATHWAY	vvi00941	12	33	0.00752932	0.0828225	VIT_08s0040g00780|VIT_06s0004g08150|VIT_07s0031g00350|VIT_03s0063g00140|VIT_14s0068g00920|VIT_14s0068g00930|VIT_04s0023g03370|VIT_09s0018g01190|VIT_00s0361g00040|VIT_18s0001g12800|VIT_17s0000g04150|VIT_18s0001g14310	vvi:100263633|vvi:100253493|vvi:100243978|vvi:100233087|vvi:100232843|vvi:100263443|vvi:100233079|vvi:100265530|vvi:100232981|vvi:100233141|vvi:100233112|vvi:100253950|	100263633|100253493|100243978|100233087|100232843|100263443|100233079|100265530|100232981|100233141|100233112|100253950|	http://www.genome.jp/kegg-bin/show_pathway?vvi00941
Glycerolipid metabolism	KEGG PATHWAY	vvi00561	15	46	0.00936341	0.0944143	VIT_10s0071g01120|VIT_18s0001g10680|VIT_06s0004g02060|VIT_04s0008g06920|VIT_10s0071g01100|VIT_15s0046g02400|VIT_04s0023g02810|VIT_17s0000g08070|VIT_08s0105g00260|VIT_09s0002g01550|VIT_08s0007g02000|VIT_08s0007g05800|VIT_09s0002g07860|VIT_14s0066g01550|VIT_09s0002g05200	vvi:100261154|vvi:100266011|vvi:100253650|vvi:100247378|vvi:100245638|vvi:100243093|vvi:100247106|vvi:100262043|vvi:100259167|vvi:100256634|vvi:100264832|vvi:100258980|vvi:100251587|vvi:100259296|vvi:100253144|	100261154|100266011|100253650|100247378|100245638|100243093|100247106|100262043|100259167|100256634|100264832|100258980|100251587|100259296|100253144|	http://www.genome.jp/kegg-bin/show_pathway?vvi00561
Limonene and pinene degradation	KEGG PATHWAY	vvi00903	5	9	0.0110253	0.102621	VIT_17s0000g08070|VIT_04s0023g02810|VIT_06s0004g02060|VIT_13s0074g00390|VIT_14s0066g01550	vvi:100262043|vvi:100247106|vvi:100253650|vvi:100245465|vvi:100259296|	100262043|100247106|100253650|100245465|100259296|	http://www.genome.jp/kegg-bin/show_pathway?vvi00903
alpha-Linolenic acid metabolism	KEGG PATHWAY	vvi00592	11	31	0.0126454	0.109293	VIT_06s0004g01510|VIT_18s0001g11630|VIT_01s0010g02750|VIT_13s0064g01480|VIT_00s0299g00010|VIT_00s0389g00020|VIT_00s0662g00010|VIT_08s0007g05800|VIT_18s0041g02080|VIT_09s0002g01080|VIT_12s0028g02660|VIT_12s0059g01060	vvi:100243312|vvi:100267750|vvi:100244202|vvi:100257867|vvi:100257386|vvi:100257386|vvi:100255430|vvi:100258980|vvi:100244746|vvi:100241150|vvi:100257524|vvi:100251750|	100243312|100267750|100244202|100257867|100257386|100257386|100255430|100258980|100244746|100241150|100257524|100251750|	http://www.genome.jp/kegg-bin/show_pathway?vvi00592
Carotenoid biosynthesis	KEGG PATHWAY	vvi00906	10	28	0.016315	0.131607	VIT_03s0063g00380|VIT_18s0001g10500|VIT_16s0050g01090|VIT_04s0043g01010|VIT_10s0003g03750|VIT_04s0079g00680|VIT_02s0087g00710|VIT_19s0093g00550|VIT_12s0028g00960|VIT_07s0031g00620	vvi:100246968|vvi:100245540|vvi:100268009|vvi:100257865|vvi:100232943|vvi:100246195|vvi:100264783|vvi:100267016|vvi:100252385|vvi:100232944|	100246968|100245540|100268009|100257865|100232943|100246195|100264783|100267016|100252385|100232944|	http://www.genome.jp/kegg-bin/show_pathway?vvi00906
Pentose phosphate pathway	KEGG PATHWAY	vvi00030	13	42	0.0234241	0.170778	VIT_08s0007g01570|VIT_01s0011g04630|VIT_14s0171g00490|VIT_01s0011g04350|VIT_03s0038g00670|VIT_19s0015g01720|VIT_18s0072g00770|VIT_14s0030g01900|VIT_01s0146g00060|VIT_18s0001g12370|VIT_04s0023g03010|VIT_17s0000g06450|VIT_16s0039g02500	vvi:100240924|vvi:100247460|vvi:100254253|vvi:100267988|vvi:100262354|vvi:100265177|vvi:100264087|vvi:100264080|vvi:100267681|vvi:100252335|vvi:100852851|vvi:100267206|vvi:100264923|	100240924|100247460|100254253|100267988|100262354|100265177|100264087|100264080|100267681|100252335|100852851|100267206|100264923|	http://www.genome.jp/kegg-bin/show_pathway?vvi00030
Fatty acid degradation	KEGG PATHWAY	vvi00071	12	38	0.0247058	0.170778	VIT_06s0004g02060|VIT_18s0001g15450|VIT_04s0044g01110|VIT_04s0023g02810|VIT_00s0299g00010|VIT_00s0389g00020|VIT_00s0662g00010|VIT_04s0044g01130|VIT_07s0005g01790|VIT_17s0000g08070|VIT_18s0001g15410|VIT_12s0028g02660|VIT_14s0066g01550	vvi:100253650|vvi:100233102|vvi:100232854|vvi:100247106|vvi:100257386|vvi:100257386|vvi:100255430|vvi:100255814|vvi:100248587|vvi:100262043|vvi:100232853|vvi:100257524|vvi:100259296|	100253650|100233102|100232854|100247106|100257386|100257386|100255430|100255814|100248587|100262043|100232853|100257524|100259296|	http://www.genome.jp/kegg-bin/show_pathway?vvi00071
Nitrogen metabolism	KEGG PATHWAY	vvi00910	10	30	0.0268164	0.170778	VIT_18s0001g03910|VIT_08s0007g07400|VIT_01s0127g00070|VIT_03s0063g00370|VIT_05s0049g01520|VIT_14s0066g01210|VIT_05s0020g02480|VIT_07s0104g00610|VIT_17s0000g01910|VIT_08s0007g05260|VIT_08s0007g03240	vvi:100264320|vvi:100232993|vvi:100260250|vvi:100253671|vvi:100245884|vvi:100249137|vvi:100242605|vvi:100242605|vvi:100266191|vvi:100233082|vvi:100259742|	100264320|100232993|100260250|100253671|100245884|100249137|100242605|100242605|100266191|100233082|100259742|	http://www.genome.jp/kegg-bin/show_pathway?vvi00910
Ascorbate and aldarate metabolism	KEGG PATHWAY	vvi00053	10	30	0.0268164	0.170778	VIT_14s0030g02180|VIT_06s0004g02060|VIT_06s0004g03550|VIT_04s0023g02810|VIT_14s0066g00340|VIT_17s0000g08070|VIT_06s0009g01320|VIT_05s0020g04510|VIT_19s0090g01000|VIT_14s0066g01550	vvi:100233034|vvi:100253650|vvi:100233013|vvi:100247106|vvi:100264538|vvi:100262043|vvi:100251280|vvi:100245900|vvi:100253859|vvi:100259296|	100233034|100253650|100233013|100247106|100264538|100262043|100251280|100245900|100253859|100259296|	http://www.genome.jp/kegg-bin/show_pathway?vvi00053
Metabolic pathways	KEGG PATHWAY	vvi01100	287	1497	0.0336817	0.203774	VIT_08s0056g00200|VIT_06s0004g01510|VIT_12s0035g01220|VIT_15s0046g02300|VIT_14s0068g00930|VIT_04s0023g02810|VIT_13s0074g00390|VIT_19s0093g00510|VIT_06s0004g03360|VIT_11s0037g00070|VIT_12s0028g00320|VIT_14s0068g00680|VIT_02s0025g03320|VIT_18s0001g14450|VIT_00s0125g00280|VIT_09s0002g07860|VIT_19s0015g00130|VIT_10s0116g00590|VIT_06s0004g06830|VIT_14s0066g01550|VIT_01s0026g02680|VIT_08s0007g07400|VIT…	vvi:100245007|vvi:100243312|vvi:100248921|vvi:100255091|vvi:100263443|vvi:100247106|vvi:100245465|vvi:100244701|vvi:100262205|vvi:100260378|vvi:100250504|vvi:100246378|vvi:100247907|vvi:100252241|vvi:100247987|vvi:100251587|vvi:100246391|vvi:100253692|vvi:100241610|vvi:100259296|vvi:100243071|vvi:100232993|vvi:100241976|vvi:100243967|vvi:100262607|vvi:100250675|vvi:100259208|vvi:100242636|vvi:100…	100245007|100243312|100248921|100255091|100263443|100247106|100245465|100244701|100262205|100260378|100250504|100246378|100247907|100252241|100247987|100251587|100246391|100253692|100241610|100259296|100243071|100232993|100241976|100243967|100262607|100250675|100259208|100242636|100258602|100255814|100263913|100264789|100232944|100263079|100253859|100252335|100261810|100262344|100253231|100241575…	http://www.genome.jp/kegg-bin/show_pathway?vvi01100
Alanine, aspartate and glutamate metabolism	KEGG PATHWAY	vvi00250	12	41	0.0436315	0.251401	VIT_08s0058g00930|VIT_08s0007g07400|VIT_17s0000g01690|VIT_14s0066g01240|VIT_03s0017g01760|VIT_00s0225g00130|VIT_06s0009g03740|VIT_06s0004g03360|VIT_01s0011g06600|VIT_05s0020g02480|VIT_07s0104g00610|VIT_17s0000g01910|VIT_06s0004g06830	vvi:100251671|vvi:100232993|vvi:100266261|vvi:100242339|vvi:100248495|vvi:100261274|vvi:100261927|vvi:100262205|vvi:100266215|vvi:100242605|vvi:100242605|vvi:100266191|vvi:100241610|	100251671|100232993|100266261|100242339|100248495|100261274|100261927|100262205|100266215|100242605|100242605|100266191|100241610|	http://www.genome.jp/kegg-bin/show_pathway?vvi00250
Pyruvate metabolism	KEGG PATHWAY	vvi00620	19	77	0.0693814	0.35687	VIT_05s0077g01210|VIT_08s0007g01750|VIT_00s1995g00010|VIT_06s0004g02060|VIT_00s0179g00350|VIT_05s0124g00400|VIT_03s0088g01190|VIT_04s0023g02810|VIT_17s0000g06270|VIT_01s0011g02740|VIT_10s0071g01060|VIT_05s0020g02310|VIT_17s0000g08070|VIT_04s0008g00180|VIT_16s0050g02180|VIT_14s0068g00640|VIT_08s0007g07600|VIT_09s0002g03620|VIT_14s0066g01550	vvi:100246616|vvi:100266499|vvi:100256754|vvi:100253650|vvi:100256253|vvi:100249820|vvi:100232924|vvi:100247106|vvi:100265585|vvi:100247335|vvi:100255934|vvi:100247690|vvi:100262043|vvi:100249166|vvi:100262029|vvi:100263518|vvi:100265797|vvi:100233075|vvi:100259296|	100246616|100266499|100256754|100253650|100256253|100249820|100232924|100247106|100265585|100247335|100255934|100247690|100262043|100249166|100262029|100263518|100265797|100233075|100259296|	http://www.genome.jp/kegg-bin/show_pathway?vvi00620
Biosynthesis of unsaturated fatty acids	KEGG PATHWAY	vvi01040	8	26	0.070377	0.35687	VIT_08s0007g07530|VIT_05s0094g00750|VIT_00s0299g00010|VIT_00s0389g00020|VIT_00s0662g00010|VIT_09s0002g06970|VIT_06s0004g01250|VIT_12s0028g02660|VIT_08s0105g00430	vvi:100241750|vvi:100242444|vvi:100257386|vvi:100257386|vvi:100255430|vvi:100249077|vvi:100258789|vvi:100257524|vvi:100247097|	100241750|100242444|100257386|100257386|100255430|100249077|100258789|100257524|100247097|	http://www.genome.jp/kegg-bin/show_pathway?vvi01040
Fructose and mannose metabolism	KEGG PATHWAY	vvi00051	12	44	0.0707841	0.35687	VIT_08s0007g01570|VIT_13s0019g01090|VIT_01s0011g04350|VIT_03s0038g00670|VIT_10s0116g00360|VIT_19s0015g01720|VIT_06s0061g00040|VIT_18s0072g00770|VIT_16s0100g00290|VIT_18s0122g00510|VIT_13s0019g02330|VIT_04s0023g03010	vvi:100240924|vvi:100263345|vvi:100267988|vvi:100262354|vvi:100256839|vvi:100265177|vvi:100263580|vvi:100264087|vvi:100232980|vvi:100249662|vvi:100233006|vvi:100852851|	100240924|100263345|100267988|100262354|100256839|100265177|100263580|100264087|100232980|100249662|100233006|100852851|	http://www.genome.jp/kegg-bin/show_pathway?vvi00051
Stilbenoid, diarylheptanoid and gingerol biosynthesis	KEGG PATHWAY	vvi00945	6	18	0.0793293	0.383954	VIT_08s0040g00780|VIT_06s0004g08150|VIT_03s0063g00140|VIT_07s0031g00350|VIT_13s0074g00390|VIT_09s0018g01190	vvi:100263633|vvi:100253493|vvi:100233087|vvi:100243978|vvi:100245465|vvi:100265530|	100263633|100253493|100233087|100243978|100245465|100265530|	http://www.genome.jp/kegg-bin/show_pathway?vvi00945
Plant-pathogen interaction	KEGG PATHWAY	vvi04626	24	105	0.0955338	0.4446	VIT_14s0108g01420|VIT_02s0025g00420|VIT_09s0002g07860|VIT_11s0016g00170|VIT_03s0063g00530|VIT_17s0000g02480|VIT_08s0007g05790|VIT_06s0004g07500|VIT_17s0000g09370|VIT_18s0001g11830|VIT_03s0088g00810|VIT_18s0001g14500|VIT_07s0104g00600|VIT_18s0001g01630|VIT_05s0102g00450|VIT_15s0046g02190|VIT_19s0090g00410|VIT_09s0002g00890|VIT_07s0031g00700|VIT_01s0010g00680|VIT_08s0056g00290|VIT_12s0057g01140|VIT…	vvi:100245706|vvi:100251862|vvi:100251587|vvi:100249070|vvi:100257203|vvi:100264572|vvi:100264151|vvi:100243352|vvi:100244975|vvi:100253943|vvi:100258414|vvi:100267648|vvi:100245586|vvi:100253886|vvi:100254364|vvi:100256849|vvi:100243573|vvi:100260039|vvi:100255889|vvi:100264968|vvi:100251912|vvi:100252764|vvi:100258010|vvi:100262965|	100245706|100251862|100251587|100249070|100257203|100264572|100264151|100243352|100244975|100253943|100258414|100267648|100245586|100253886|100254364|100256849|100243573|100260039|100255889|100264968|100251912|100252764|100258010|100262965|	http://www.genome.jp/kegg-bin/show_pathway?vvi04626
Degradation of aromatic compounds	KEGG PATHWAY	vvi01220	5	15	0.105967	0.474891	VIT_04s0044g01130|VIT_04s0044g01110|VIT_06s0004g08150|VIT_18s0001g15410|VIT_18s0001g15450	vvi:100255814|vvi:100232854|vvi:100253493|vvi:100232853|vvi:100233102|	100255814|100232854|100253493|100232853|100233102|	http://www.genome.jp/kegg-bin/show_pathway?vvi01220
Pentose and glucuronate interconversions	KEGG PATHWAY	vvi00040	13	53	0.123135	0.532121	VIT_17s0000g09810|VIT_06s0004g02060|VIT_08s0007g04820|VIT_13s0019g04910|VIT_04s0023g02810|VIT_14s0219g00230|VIT_17s0000g08070|VIT_14s0066g00340|VIT_09s0002g00320|VIT_14s0060g01970|VIT_10s0116g00590|VIT_17s0000g06450|VIT_14s0066g01550	vvi:100243265|vvi:100253650|vvi:100267540|vvi:100246124|vvi:100247106|vvi:100233090|vvi:100262043|vvi:100264538|vvi:100251413|vvi:100249393|vvi:100253692|vvi:100267206|vvi:100259296|	100243265|100253650|100267540|100246124|100247106|100233090|100262043|100264538|100251413|100249393|100253692|100267206|100259296|	http://www.genome.jp/kegg-bin/show_pathway?vvi00040
Starch and sucrose metabolism	KEGG PATHWAY	vvi00500	30	141	0.14106	0.588563	VIT_06s0009g00810|VIT_14s0108g01560|VIT_00s0304g00080|VIT_05s0029g00420|VIT_08s0040g00670|VIT_07s0031g01540|VIT_05s0029g01140|VIT_10s0116g00590|VIT_07s0005g01030|VIT_09s0002g00320|VIT_05s0077g00280|VIT_19s0014g00300|VIT_01s0026g00280|VIT_14s0060g01970|VIT_05s0020g02880|VIT_18s0001g12370|VIT_02s0154g00090|VIT_11s0016g00470|VIT_06s0004g06020|VIT_08s0056g00080|VIT_08s0032g00890|VIT_01s0011g05960|VIT…	vvi:100246224|vvi:100245621|vvi:100258773|vvi:100241904|vvi:100267188|vvi:100259462|vvi:100262385|vvi:100253692|vvi:100243459|vvi:100251413|vvi:100242636|vvi:100265802|vvi:100246842|vvi:100249393|vvi:100263079|vvi:100252335|vvi:100241232|vvi:100249279|vvi:100251865|vvi:100245003|vvi:100247929|vvi:100252552|vvi:100257811|vvi:100232951|vvi:100267606|vvi:100251837|vvi:100251811|vvi:100263580|vvi:100…	100246224|100245621|100258773|100241904|100267188|100259462|100262385|100253692|100243459|100251413|100242636|100265802|100246842|100249393|100263079|100252335|100241232|100249279|100251865|100245003|100247929|100252552|100257811|100232951|100267606|100251837|100251811|100263580|100246897|100255802|	http://www.genome.jp/kegg-bin/show_pathway?vvi00500
Histidine metabolism	KEGG PATHWAY	vvi00340	5	17	0.162655	0.63083	VIT_19s0090g00810|VIT_04s0023g02810|VIT_06s0004g02060|VIT_17s0000g08070|VIT_14s0066g01550	vvi:100262276|vvi:100247106|vvi:100253650|vvi:100262043|vvi:100259296|	100262276|100247106|100253650|100262043|100259296|	http://www.genome.jp/kegg-bin/show_pathway?vvi00340
Other glycan degradation	KEGG PATHWAY	vvi00511	5	17	0.162655	0.63083	VIT_09s0002g02290|VIT_04s0023g03650|VIT_12s0035g01220|VIT_05s0051g00910|VIT_14s0068g01110	vvi:100251499|vvi:100259071|vvi:100248921|vvi:100249401|vvi:100266854|	100251499|100259071|100248921|100249401|100266854|	http://www.genome.jp/kegg-bin/show_pathway?vvi00511
Biosynthesis of amino acids	KEGG PATHWAY	vvi01230	41	202	0.166831	0.63083	VIT_08s0056g00200|VIT_13s0019g01090|VIT_15s0046g02300|VIT_04s0079g00530|VIT_14s0108g01110|VIT_01s0011g05860|VIT_16s0022g01770|VIT_06s0061g01340|VIT_00s0264g00030|VIT_17s0000g01910|VIT_19s0015g00130|VIT_04s0023g03010|VIT_19s0014g02190|VIT_01s0010g02460|VIT_01s0011g04630|VIT_13s0019g02360|VIT_00s0179g00350|VIT_05s0124g00400|VIT_00s0225g00130|VIT_18s0001g03660|VIT_08s0007g07600|VIT_16s0050g02180|VIT…	vvi:100245007|vvi:100263345|vvi:100255091|vvi:100261578|vvi:100267880|vvi:100245641|vvi:100254950|vvi:100255054|vvi:100242027|vvi:100266191|vvi:100246391|vvi:100852851|vvi:100241782|vvi:100264789|vvi:100247460|vvi:100232881|vvi:100256253|vvi:100249820|vvi:100261274|vvi:100258602|vvi:100265797|vvi:100262029|vvi:100233047|vvi:100265578|vvi:100242605|vvi:100242605|vvi:100251171|vvi:100243424|vvi:100…	100245007|100263345|100255091|100261578|100267880|100245641|100254950|100255054|100242027|100266191|100246391|100852851|100241782|100264789|100247460|100232881|100256253|100249820|100261274|100258602|100265797|100262029|100233047|100265578|100242605|100242605|100251171|100243424|100267988|100262354|100264080|100249576|100259056|100248644|100256776|100266261|100262276|100251128|100265177|100255934…	http://www.genome.jp/kegg-bin/show_pathway?vvi01230
Ubiquinone and other terpenoid-quinone biosynthesis	KEGG PATHWAY	vvi00130	7	27	0.180571	0.638797	VIT_17s0000g05750|VIT_11s0052g01090|VIT_16s0039g02040|VIT_01s0127g00420|VIT_11s0052g00610|VIT_19s0014g02190|VIT_05s0020g04430	vvi:100243400|vvi:100254698|vvi:100245991|vvi:100246470|vvi:100232967|vvi:100241782|vvi:100266496|	100243400|100254698|100245991|100246470|100232967|100241782|100266496|	http://www.genome.jp/kegg-bin/show_pathway?vvi00130
Cysteine and methionine metabolism	KEGG PATHWAY	vvi00270	16	72	0.181369	0.638797	VIT_17s0000g09840|VIT_15s0046g02300|VIT_00s2086g00010|VIT_01s0010g00980|VIT_01s0010g00990|VIT_14s0108g01110|VIT_01s0011g05860|VIT_05s0020g03860|VIT_18s0001g03660|VIT_07s0130g00390|VIT_14s0083g00580|VIT_11s0016g02380|VIT_11s0037g00940|VIT_11s0037g00950|VIT_14s0060g00480|VIT_19s0015g00130|VIT_04s0210g00190|VIT_19s0014g02190	vvi:100265604|vvi:100255091|vvi:100232928|vvi:100240686|vvi:100240686|vvi:100267880|vvi:100245641|vvi:100264835|vvi:100258602|vvi:100251127|vvi:100265287|vvi:100257676|vvi:100241620|vvi:100241620|vvi:100251171|vvi:100246391|vvi:100233047|vvi:100241782|	100265604|100255091|100232928|100240686|100240686|100267880|100245641|100264835|100258602|100251127|100265287|100257676|100241620|100241620|100251171|100246391|100233047|100241782|	http://www.genome.jp/kegg-bin/show_pathway?vvi00270
Arginine and proline metabolism	KEGG PATHWAY	vvi00330	14	62	0.184776	0.638797	VIT_17s0000g01690|VIT_08s0007g07400|VIT_14s0083g00580|VIT_06s0004g02060|VIT_13s0019g02360|VIT_01s0010g00980|VIT_01s0010g00990|VIT_04s0023g02810|VIT_17s0000g08070|VIT_05s0020g02480|VIT_07s0104g00610|VIT_14s0083g00520|VIT_11s0037g00940|VIT_11s0037g00950|VIT_17s0000g01910|VIT_14s0066g02170|VIT_14s0066g01550	vvi:100266261|vvi:100232993|vvi:100265287|vvi:100253650|vvi:100232881|vvi:100240686|vvi:100240686|vvi:100247106|vvi:100262043|vvi:100242605|vvi:100242605|vvi:100254983|vvi:100241620|vvi:100241620|vvi:100266191|vvi:100242241|vvi:100259296|	100266261|100232993|100265287|100253650|100232881|100240686|100240686|100247106|100262043|100242605|100242605|100254983|100241620|100241620|100266191|100242241|100259296|	http://www.genome.jp/kegg-bin/show_pathway?vvi00330
Peroxisome	KEGG PATHWAY	vvi04146	14	63	0.201711	0.677973	VIT_09s0002g00810|VIT_10s0003g03830|VIT_04s0079g00530|VIT_06s0009g02640|VIT_12s0059g01850|VIT_19s0014g03320|VIT_00s0299g00010|VIT_00s0389g00020|VIT_06s0009g03740|VIT_19s0093g00510|VIT_07s0005g01790|VIT_00s0662g00010|VIT_18s0122g01320|VIT_19s0085g00500|VIT_04s0044g00020|VIT_00s0698g00010|VIT_12s0028g02660	vvi:100253231|vvi:100232932|vvi:100261578|vvi:100264975|vvi:100253839|vvi:100253839|vvi:100257386|vvi:100257386|vvi:100261927|vvi:100244701|vvi:100248587|vvi:100255430|vvi:100244516|vvi:100248493|vvi:100853165|vvi:100853165|vvi:100257524|	100253231|100232932|100261578|100264975|100253839|100253839|100257386|100257386|100261927|100244701|100248587|100255430|100244516|100248493|100853165|100853165|100257524|	http://www.genome.jp/kegg-bin/show_pathway?vvi04146
Sphingolipid metabolism	KEGG PATHWAY	vvi00600	6	25	0.264529	0.865082	VIT_10s0071g01120|VIT_12s0035g01220|VIT_10s0071g01100|VIT_01s0010g03940|VIT_05s0051g00910|VIT_09s0002g02290	vvi:100261154|vvi:100248921|vvi:100245638|vvi:100259208|vvi:100249401|vvi:100251499|	100261154|100248921|100245638|100259208|100249401|100251499|	http://www.genome.jp/kegg-bin/show_pathway?vvi00600
Porphyrin and chlorophyll metabolism	KEGG PATHWAY	vvi00860	9	41	0.282173	0.89359	VIT_08s0007g08540|VIT_19s0015g01340|VIT_18s0001g08110|VIT_18s0001g11090|VIT_13s0067g01840|VIT_08s0040g00390|VIT_18s0001g02700|VIT_19s0014g03160|VIT_17s0000g06280	vvi:100258964|vvi:100251414|vvi:100259052|vvi:100250675|vvi:100267235|vvi:100241461|vvi:100247245|vvi:100255647|vvi:100243277|	100258964|100251414|100259052|100250675|100267235|100241461|100247245|100255647|100243277|	http://www.genome.jp/kegg-bin/show_pathway?vvi00860
Taurine and hypotaurine metabolism	KEGG PATHWAY	vvi00430	3	11	0.300106	0.89359	VIT_14s0108g00090|VIT_01s0011g06600|VIT_08s0056g01300	vvi:100266451|vvi:100266215|vvi:100263913|	100266451|100266215|100263913|	http://www.genome.jp/kegg-bin/show_pathway?vvi00430
Arachidonic acid metabolism	KEGG PATHWAY	vvi00590	3	11	0.300106	0.89359	VIT_04s0008g06780|VIT_08s0007g05800|VIT_07s0104g00320	vvi:100245697|vvi:100258980|vvi:100242497|	100245697|100258980|100242497|	http://www.genome.jp/kegg-bin/show_pathway?vvi00590
Valine, leucine and isoleucine biosynthesis	KEGG PATHWAY	vvi00290	4	16	0.302787	0.89359	VIT_08s0007g04310|VIT_05s0051g00830|VIT_05s0049g01980|VIT_05s0124g00400	vvi:100248644|vvi:100242520|vvi:100251128|vvi:100249820|	100248644|100242520|100251128|100249820|	http://www.genome.jp/kegg-bin/show_pathway?vvi00290
RNA degradation	KEGG PATHWAY	vvi03018	17	87	0.349292	1	VIT_14s0060g00720|VIT_09s0070g00060|VIT_09s0002g00930|VIT_09s0002g03930|VIT_07s0104g00700|VIT_09s0002g02230|VIT_09s0002g02240|VIT_01s0011g04360|VIT_07s0005g03680|VIT_16s0022g01770|VIT_15s0046g01420|VIT_00s0415g00030|VIT_14s0066g00920|VIT_08s0007g02570|VIT_15s0021g02580|VIT_15s0021g02610|VIT_18s0001g02490|Novel00384|VIT_05s0051g00340	vvi:100259555|vvi:100250028|vvi:100249828|vvi:100261815|vvi:100244305|vvi:100266920|vvi:100266920|vvi:100264518|vvi:100260023|vvi:100254950|vvi:100265488|vvi:100248447|vvi:100257571|vvi:100249306|vvi:100261590|vvi:100261590|vvi:100263065|vvi:100256945|vvi:100244356|	100259555|100250028|100249828|100261815|100244305|100266920|100266920|100264518|100260023|100254950|100265488|100248447|100257571|100249306|100261590|100261590|100263065|100256945|100244356|	http://www.genome.jp/kegg-bin/show_pathway?vvi03018
Tryptophan metabolism	KEGG PATHWAY	vvi00380	6	29	0.398026	1	VIT_06s0004g02060|VIT_18s0122g01320|VIT_04s0023g02810|VIT_17s0000g08070|VIT_04s0044g00020|VIT_00s0698g00010|VIT_14s0066g01550	vvi:100253650|vvi:100244516|vvi:100247106|vvi:100262043|vvi:100853165|vvi:100853165|vvi:100259296|	100253650|100244516|100247106|100262043|100853165|100853165|100259296|	http://www.genome.jp/kegg-bin/show_pathway?vvi00380
Sulfur metabolism	KEGG PATHWAY	vvi00920	6	29	0.398026	1	VIT_15s0046g02300|VIT_14s0108g01110|VIT_10s0116g01650|VIT_19s0015g00130|VIT_04s0210g00190|VIT_12s0035g01210	vvi:100255091|vvi:100267880|vvi:100854884|vvi:100246391|vvi:100233047|vvi:100266092|	100255091|100267880|100854884|100246391|100233047|100266092|	http://www.genome.jp/kegg-bin/show_pathway?vvi00920
Galactose metabolism	KEGG PATHWAY	vvi00052	8	40	0.400836	1	VIT_02s0154g00090|VIT_10s0071g01120|VIT_10s0071g01100|VIT_17s0000g08960|VIT_06s0061g00040|VIT_09s0002g02320|VIT_09s0002g02290|VIT_08s0007g08310	vvi:100241232|vvi:100261154|vvi:100245638|vvi:100251818|vvi:100263580|vvi:100232951|vvi:100251499|vvi:100248608|	100241232|100261154|100245638|100251818|100263580|100232951|100251499|100248608|	http://www.genome.jp/kegg-bin/show_pathway?vvi00052
Sesquiterpenoid and triterpenoid biosynthesis	KEGG PATHWAY	vvi00909	2	8	0.421307	1	VIT_18s0001g08550|VIT_09s0054g01220	vvi:100254037|vvi:100259856|	100254037|100259856|	http://www.genome.jp/kegg-bin/show_pathway?vvi00909
beta-Alanine metabolism	KEGG PATHWAY	vvi00410	7	36	0.446247	1	VIT_06s0004g02060|VIT_04s0023g02810|VIT_17s0000g08070|VIT_01s0011g06600|VIT_04s0008g06610|VIT_00s0225g00090|VIT_14s0066g01550	vvi:100253650|vvi:100247106|vvi:100262043|vvi:100266215|vvi:100257773|vvi:100249520|vvi:100259296|	100253650|100247106|100262043|100266215|100257773|100249520|100259296|	http://www.genome.jp/kegg-bin/show_pathway?vvi00410
Propanoate metabolism	KEGG PATHWAY	vvi00640	7	36	0.446247	1	VIT_08s0007g01750|VIT_06s0004g02060|VIT_04s0023g02810|VIT_17s0000g08070|VIT_14s0068g00640|VIT_04s0008g06610|VIT_14s0066g01550	vvi:100266499|vvi:100253650|vvi:100247106|vvi:100262043|vvi:100263518|vvi:100257773|vvi:100259296|	100266499|100253650|100247106|100262043|100263518|100257773|100259296|	http://www.genome.jp/kegg-bin/show_pathway?vvi00640
Lysine degradation	KEGG PATHWAY	vvi00310	5	25	0.450862	1	VIT_14s0066g01550|VIT_04s0023g02810|VIT_06s0004g02060|VIT_17s0000g08070|VIT_08s0056g01660	vvi:100259296|vvi:100247106|vvi:100253650|vvi:100262043|vvi:100260473|	100259296|100247106|100253650|100262043|100260473|	http://www.genome.jp/kegg-bin/show_pathway?vvi00310
Thiamine metabolism	KEGG PATHWAY	vvi00730	3	14	0.454457	1	VIT_05s0020g02130|VIT_07s0005g00210|VIT_06s0004g06130	vvi:100249323|vvi:100246863|vvi:100250096|	100249323|100246863|100250096|	http://www.genome.jp/kegg-bin/show_pathway?vvi00730
Valine, leucine and isoleucine degradation	KEGG PATHWAY	vvi00280	8	42	0.458224	1	VIT_05s0077g01210|VIT_05s0077g02080|VIT_06s0004g02060|VIT_06s0009g02640|VIT_04s0023g02810|VIT_17s0000g08070|VIT_04s0008g06610|VIT_14s0066g01550	vvi:100246616|vvi:100244742|vvi:100253650|vvi:100264975|vvi:100247106|vvi:100262043|vvi:100257773|vvi:100259296|	100246616|100244742|100253650|100264975|100247106|100262043|100257773|100259296|	http://www.genome.jp/kegg-bin/show_pathway?vvi00280
Vitamin B6 metabolism	KEGG PATHWAY	vvi00750	2	9	0.485076	1	VIT_06s0004g03000|VIT_06s0004g06640	vvi:100267348|vvi:100260451|	100267348|100260451|	http://www.genome.jp/kegg-bin/show_pathway?vvi00750
Brassinosteroid biosynthesis	KEGG PATHWAY	vvi00905	2	9	0.485076	1	VIT_13s0067g00660|VIT_04s0023g02650	vvi:100258692|vvi:100259060|	100258692|100259060|	http://www.genome.jp/kegg-bin/show_pathway?vvi00905
Glycosphingolipid biosynthesis - globo series	KEGG PATHWAY	vvi00603	2	9	0.485076	1	VIT_10s0071g01100|VIT_10s0071g01120	vvi:100245638|vvi:100261154|	100245638|100261154|	http://www.genome.jp/kegg-bin/show_pathway?vvi00603
Amino sugar and nucleotide sugar metabolism	KEGG PATHWAY	vvi00520	18	101	0.507317	1	VIT_14s0030g02180|VIT_08s0040g00320|VIT_08s0056g00080|VIT_03s0038g03750|VIT_14s0066g00340|VIT_04s0008g02830|VIT_05s0029g00420|VIT_04s0008g00140|VIT_05s0020g04510|VIT_03s0038g03400|VIT_08s0032g00890|VIT_05s0020g02880|VIT_13s0019g02330|VIT_18s0001g12370|VIT_11s0149g00280|VIT_06s0061g00040|VIT_07s0005g01030|VIT_02s0025g04610	vvi:100233034|vvi:100258574|vvi:100245003|vvi:100246897|vvi:100264538|vvi:100267958|vvi:100241904|vvi:100266184|vvi:100245900|vvi:100232985|vvi:100247929|vvi:100263079|vvi:100233006|vvi:100252335|vvi:100248333|vvi:100263580|vvi:100243459|vvi:100254814|	100233034|100258574|100245003|100246897|100264538|100267958|100241904|100266184|100245900|100232985|100247929|100263079|100233006|100252335|100248333|100263580|100243459|100254814|	http://www.genome.jp/kegg-bin/show_pathway?vvi00520
Fatty acid metabolism	KEGG PATHWAY	vvi01212	11	62	0.532511	1	VIT_10s0003g03070|VIT_05s0094g00750|VIT_08s0007g01750|VIT_00s0299g00010|VIT_00s0389g00020|VIT_00s0662g00010|VIT_08s0007g07530|VIT_07s0005g01790|VIT_09s0002g06970|VIT_06s0004g01250|VIT_12s0028g02660|VIT_08s0105g00430	vvi:100258842|vvi:100242444|vvi:100266499|vvi:100257386|vvi:100257386|vvi:100255430|vvi:100241750|vvi:100248587|vvi:100249077|vvi:100258789|vvi:100257524|vvi:100247097|	100258842|100242444|100266499|100257386|100257386|100255430|100241750|100248587|100249077|100258789|100257524|100247097|	http://www.genome.jp/kegg-bin/show_pathway?vvi01212
Terpenoid backbone biosynthesis	KEGG PATHWAY	vvi00900	8	45	0.541887	1	VIT_18s0001g12000|VIT_12s0035g01950|VIT_03s0063g02030|VIT_05s0020g02130|VIT_06s0004g06540|VIT_17s0000g06280|VIT_02s0025g00370|VIT_02s0025g00380|VIT_19s0014g00070	vvi:100257359|vvi:100247263|vvi:100267479|vvi:100249323|vvi:100244987|vvi:100243277|vvi:100250076|vvi:100250076|vvi:100246988|	100257359|100247263|100267479|100249323|100244987|100243277|100250076|100250076|100246988|	http://www.genome.jp/kegg-bin/show_pathway?vvi00900
Glycosaminoglycan degradation	KEGG PATHWAY	vvi00531	2	10	0.544265	1	VIT_09s0002g02290|VIT_14s0060g02250	vvi:100251499|vvi:100264954|	100251499|100264954|	http://www.genome.jp/kegg-bin/show_pathway?vvi00531
One carbon pool by folate	KEGG PATHWAY	vvi00670	3	16	0.549189	1	VIT_00s0211g00120|VIT_10s0116g01540|VIT_03s0038g04500	vvi:100243424|vvi:100250401|vvi:100267529|	100243424|100250401|100267529|	http://www.genome.jp/kegg-bin/show_pathway?vvi00670
Steroid biosynthesis	KEGG PATHWAY	vvi00100	4	22	0.553616	1	VIT_14s0006g02690|VIT_08s0007g05800|VIT_01s0010g01200|VIT_01s0150g00210	vvi:100265283|vvi:100258980|vvi:100258158|vvi:100242104|	100265283|100258980|100258158|100242104|	http://www.genome.jp/kegg-bin/show_pathway?vvi00100
Glutathione metabolism	KEGG PATHWAY	vvi00480	13	76	0.583829	1	VIT_07s0104g00320|VIT_06s0004g03690|VIT_18s0001g00690|VIT_04s0079g00530|VIT_07s0005g00030|VIT_06s0004g03550|VIT_14s0171g00490|VIT_07s0141g00390|VIT_08s0007g00060|VIT_07s0031g01990|VIT_01s0146g00060|VIT_04s0008g06780|VIT_01s0026g01340	vvi:100242497|vvi:100853342|vvi:100260869|vvi:100261578|vvi:100265903|vvi:100233013|vvi:100254253|vvi:100232842|vvi:100252923|vvi:100261117|vvi:100267681|vvi:100245697|vvi:100245065|	100242497|100853342|100260869|100261578|100265903|100233013|100254253|100232842|100252923|100261117|100267681|100245697|100245065|	http://www.genome.jp/kegg-bin/show_pathway?vvi00480
Tropane, piperidine and pyridine alkaloid biosynthesis	KEGG PATHWAY	vvi00960	4	23	0.591018	1	VIT_13s0019g02180|VIT_00s0225g00090|VIT_19s0014g02190|VIT_08s0007g00920	vvi:100265103|vvi:100249520|vvi:100241782|vvi:100252918|	100265103|100249520|100241782|100252918|	http://www.genome.jp/kegg-bin/show_pathway?vvi00960
Zeatin biosynthesis	KEGG PATHWAY	vvi00908	3	17	0.59275	1	VIT_04s0008g01880|VIT_14s0006g02970|VIT_19s0014g01630	vvi:100245801|vvi:100258332|vvi:100245121|	100245801|100258332|100245121|	http://www.genome.jp/kegg-bin/show_pathway?vvi00908
2-Oxocarboxylic acid metabolism	KEGG PATHWAY	vvi01210	8	47	0.594701	1	VIT_12s0059g02150|VIT_05s0049g01980|VIT_00s0225g00130|VIT_04s0079g00530|VIT_00s0264g00030|VIT_01s0011g05860|VIT_05s0124g00400|VIT_05s0051g00830	vvi:100256776|vvi:100251128|vvi:100261274|vvi:100261578|vvi:100242027|vvi:100245641|vvi:100249820|vvi:100242520|	100256776|100251128|100261274|100261578|100242027|100245641|100249820|100242520|	http://www.genome.jp/kegg-bin/show_pathway?vvi01210
Synthesis and degradation of ketone bodies	KEGG PATHWAY	vvi00072	1	5	0.617944	1	VIT_06s0009g02640	vvi:100264975|	100264975|	http://www.genome.jp/kegg-bin/show_pathway?vvi00072
Citrate cycle (TCA cycle)	KEGG PATHWAY	vvi00020	8	48	0.619949	1	VIT_05s0077g01210|VIT_12s0059g02150|VIT_00s1995g00010|VIT_04s0079g00530|VIT_14s0219g00150|VIT_17s0000g06270|VIT_00s0264g00030|VIT_03s0088g01190	vvi:100246616|vvi:100256776|vvi:100256754|vvi:100261578|vvi:100262907|vvi:100265585|vvi:100242027|vvi:100232924|	100246616|100256776|100256754|100261578|100262907|100265585|100242027|100232924|	http://www.genome.jp/kegg-bin/show_pathway?vvi00020
Tyrosine metabolism	KEGG PATHWAY	vvi00350	7	42	0.620105	1	VIT_07s0005g04480|VIT_18s0001g15450|VIT_04s0044g01110|VIT_04s0044g01130|VIT_18s0001g15410|VIT_00s0225g00090|VIT_19s0014g02190	vvi:100251450|vvi:100233102|vvi:100232854|vvi:100255814|vvi:100232853|vvi:100249520|vvi:100241782|	100251450|100233102|100232854|100255814|100232853|100249520|100241782|	http://www.genome.jp/kegg-bin/show_pathway?vvi00350
Phenylalanine metabolism	KEGG PATHWAY	vvi00360	15	93	0.678843	1	VIT_08s0040g01710|VIT_16s0098g00820|VIT_18s0072g00160|VIT_06s0004g08150|VIT_07s0031g00350|VIT_03s0063g00140|VIT_07s0129g00360|VIT_11s0052g01090|VIT_08s0058g00970|VIT_16s0039g02040|VIT_06s0004g02620|VIT_14s0066g01850|VIT_06s0004g07770|VIT_00s0225g00090|VIT_19s0014g02190	vvi:100241377|vvi:100854291|vvi:100854817|vvi:100253493|vvi:100243978|vvi:100233087|vvi:100266458|vvi:100254698|vvi:100263665|vvi:100245991|vvi:100241575|vvi:100261249|vvi:100257005|vvi:100249520|vvi:100241782|	100241377|100854291|100854817|100253493|100243978|100233087|100266458|100254698|100263665|100245991|100241575|100261249|100257005|100249520|100241782|	http://www.genome.jp/kegg-bin/show_pathway?vvi00360
Lysine biosynthesis	KEGG PATHWAY	vvi00300	2	13	0.692074	1	VIT_18s0001g03660|VIT_01s0011g05860	vvi:100258602|vvi:100245641|	100258602|100245641|	http://www.genome.jp/kegg-bin/show_pathway?vvi00300
Nicotinate and nicotinamide metabolism	KEGG PATHWAY	vvi00760	2	13	0.692074	1	VIT_17s0000g09490|VIT_14s0066g01240	vvi:100243361|vvi:100242339|	100243361|100242339|	http://www.genome.jp/kegg-bin/show_pathway?vvi00760
Phenylpropanoid biosynthesis	KEGG PATHWAY	vvi00940	19	118	0.693491	1	VIT_08s0040g00780|VIT_16s0098g00820|VIT_00s0615g00030|VIT_06s0004g08150|VIT_09s0018g01190|VIT_03s0063g00140|VIT_07s0129g00360|VIT_18s0001g14910|VIT_08s0040g01710|VIT_07s0031g00350|VIT_08s0058g00970|VIT_18s0072g00160|VIT_16s0039g02040|VIT_06s0004g02620|VIT_06s0009g00810|VIT_14s0066g01850|VIT_09s0070g00240|VIT_06s0004g07770|VIT_11s0052g01090	vvi:100263633|vvi:100854291|vvi:100255907|vvi:100253493|vvi:100265530|vvi:100233087|vvi:100266458|vvi:100262607|vvi:100241377|vvi:100243978|vvi:100263665|vvi:100854817|vvi:100245991|vvi:100241575|vvi:100246224|vvi:100261249|vvi:100251623|vvi:100257005|vvi:100254698|	100263633|100854291|100255907|100253493|100265530|100233087|100266458|100262607|100241377|100243978|100263665|100854817|100245991|100241575|100246224|100261249|100251623|100257005|100254698|	http://www.genome.jp/kegg-bin/show_pathway?vvi00940
Isoquinoline alkaloid biosynthesis	KEGG PATHWAY	vvi00950	3	20	0.706132	1	VIT_07s0005g04480|VIT_00s0225g00090|VIT_19s0014g02190	vvi:100251450|vvi:100249520|vvi:100241782|	100251450|100249520|100241782|	http://www.genome.jp/kegg-bin/show_pathway?vvi00950
Ribosome biogenesis in eukaryotes	KEGG PATHWAY	vvi03008	13	83	0.714711	1	VIT_17s0000g01720|VIT_16s0013g01530|VIT_08s0007g05320|VIT_16s0050g00880|VIT_14s0066g02620|VIT_16s0039g01690|VIT_13s0047g00460|VIT_08s0007g00730|VIT_09s0002g06030|VIT_17s0000g08620|VIT_09s0002g01610|VIT_08s0007g04690|VIT_07s0104g01060	vvi:100267928|vvi:100256070|vvi:100258999|vvi:100266267|vvi:100247518|vvi:100252767|vvi:100260745|vvi:100266615|vvi:100241131|vvi:100241507|vvi:100244657|vvi:100250257|vvi:100264761|	100267928|100256070|100258999|100266267|100247518|100252767|100260745|100266615|100241131|100241507|100244657|100250257|100264761|	http://www.genome.jp/kegg-bin/show_pathway?vvi03008
Selenocompound metabolism	KEGG PATHWAY	vvi00450	2	14	0.731677	1	VIT_14s0108g01110|VIT_12s0035g01920	vvi:100267880|vvi:100264437|	100267880|100264437|	http://www.genome.jp/kegg-bin/show_pathway?vvi00450
Diterpenoid biosynthesis	KEGG PATHWAY	vvi00904	2	14	0.731677	1	VIT_04s0008g04940|VIT_09s0002g05270	vvi:100267924|vvi:100265167|	100267924|100265167|	http://www.genome.jp/kegg-bin/show_pathway?vvi00904
ABC transporters	KEGG PATHWAY	vvi02010	3	21	0.738077	1	VIT_08s0007g05060|VIT_14s0108g00430|VIT_02s0012g01660	vvi:100262262|vvi:100262734|vvi:100248951|	100262262|100262734|100248951|	http://www.genome.jp/kegg-bin/show_pathway?vvi02010
C5-Branched dibasic acid metabolism	KEGG PATHWAY	vvi00660	1	7	0.740044	1	VIT_05s0049g01980	vvi:100251128|	100251128|	http://www.genome.jp/kegg-bin/show_pathway?vvi00660
Riboflavin metabolism	KEGG PATHWAY	vvi00740	1	8	0.785578	1	VIT_06s0004g04080	vvi:100267389|	100267389|	http://www.genome.jp/kegg-bin/show_pathway?vvi00740
Inositol phosphate metabolism	KEGG PATHWAY	vvi00562	6	43	0.788163	1	VIT_13s0067g00890|VIT_13s0019g01090|VIT_03s0063g02260|VIT_18s0001g08310|VIT_07s0031g00920|VIT_12s0034g01790	vvi:100248420|vvi:100263345|vvi:100852729|vvi:100267838|vvi:100259515|vvi:100258261|	100248420|100263345|100852729|100267838|100259515|100258261|	http://www.genome.jp/kegg-bin/show_pathway?vvi00562
Folate biosynthesis	KEGG PATHWAY	vvi00790	2	16	0.797956	1	VIT_03s0038g04500|VIT_03s0132g00150	vvi:100267529|vvi:100244016|	100267529|100244016|	http://www.genome.jp/kegg-bin/show_pathway?vvi00790
Biotin metabolism	KEGG PATHWAY	vvi00780	2	16	0.797956	1	VIT_10s0003g03070|VIT_08s0007g07530	vvi:100258842|vvi:100241750|	100258842|100241750|	http://www.genome.jp/kegg-bin/show_pathway?vvi00780
Fatty acid biosynthesis	KEGG PATHWAY	vvi00061	4	31	0.816993	1	VIT_10s0003g03070|VIT_08s0007g01750|VIT_08s0007g07530|VIT_05s0094g00750	vvi:100258842|vvi:100266499|vvi:100241750|vvi:100242444|	100258842|100266499|100241750|100242444|	http://www.genome.jp/kegg-bin/show_pathway?vvi00061
Fatty acid elongation	KEGG PATHWAY	vvi00062	3	24	0.817505	1	VIT_04s0008g02250|VIT_14s0006g02990|VIT_05s0020g04540	vvi:100252499|vvi:100266928|vvi:100263066|	100252499|100266928|100263066|	http://www.genome.jp/kegg-bin/show_pathway?vvi00062
Butanoate metabolism	KEGG PATHWAY	vvi00650	3	25	0.838989	1	VIT_03s0017g01760|VIT_01s0011g06600|VIT_06s0009g02640	vvi:100248495|vvi:100266215|vvi:100264975|	100248495|100266215|100264975|	http://www.genome.jp/kegg-bin/show_pathway?vvi00650
Ubiquitin mediated proteolysis	KEGG PATHWAY	vvi04120	15	105	0.842083	1	VIT_01s0026g01770|VIT_08s0007g04790|VIT_08s0007g00120|VIT_18s0001g14860|VIT_03s0038g02390|VIT_07s0104g01370|VIT_03s0038g02340|VIT_06s0004g06550|VIT_16s0050g00020|VIT_18s0001g07810|VIT_15s0046g01400|VIT_10s0523g00030|VIT_13s0067g01210|VIT_19s0015g00670|VIT_19s0015g00680|VIT_04s0008g04480	vvi:100265550|vvi:100241783|vvi:100264959|vvi:100252349|vvi:100248604|vvi:100264899|vvi:100264024|vvi:100250121|vvi:100257557|vvi:100255704|vvi:100232965|vvi:100246063|vvi:100241661|vvi:100246297|vvi:100246297|vvi:100252623|	100265550|100241783|100264959|100252349|100248604|100264899|100264024|100250121|100257557|100255704|100232965|100246063|100241661|100246297|100246297|100252623|	http://www.genome.jp/kegg-bin/show_pathway?vvi04120
Glycerophospholipid metabolism	KEGG PATHWAY	vvi00564	9	67	0.852313	1	VIT_18s0001g10680|VIT_15s0046g02400|VIT_18s0001g08800|VIT_14s0219g00280|VIT_08s0007g02000|VIT_08s0007g05800|VIT_17s0000g02430|VIT_04s0008g06620|VIT_04s0008g05120	vvi:100266011|vvi:100243093|vvi:100260799|vvi:100261224|vvi:100264832|vvi:100258980|vvi:100254279|vvi:100242220|vvi:100259338|	100266011|100243093|100260799|100261224|100264832|100258980|100254279|100242220|100259338|	http://www.genome.jp/kegg-bin/show_pathway?vvi00564
Phosphatidylinositol signaling system	KEGG PATHWAY	vvi04070	4	35	0.884235	1	VIT_13s0067g00890|VIT_03s0063g02260|VIT_12s0034g01790|VIT_18s0001g08310	vvi:100248420|vvi:100852729|vvi:100258261|vvi:100267838|	100248420|100852729|100258261|100267838|	http://www.genome.jp/kegg-bin/show_pathway?vvi04070
Ether lipid metabolism	KEGG PATHWAY	vvi00565	2	20	0.888473	1	VIT_08s0007g05800|VIT_04s0008g06620	vvi:100258980|vvi:100242220|	100258980|100242220|	http://www.genome.jp/kegg-bin/show_pathway?vvi00565
Glycosylphosphatidylinositol(GPI)-anchor biosynthesis	KEGG PATHWAY	vvi00563	2	22	0.918015	1	VIT_07s0095g00740|VIT_07s0104g00690	vvi:100262163|vvi:100257996|	100262163|100257996|	http://www.genome.jp/kegg-bin/show_pathway?vvi00563
Cutin, suberine and wax biosynthesis	KEGG PATHWAY	vvi00073	1	13	0.918162	1	VIT_02s0025g03320	vvi:100247907|	100247907|	http://www.genome.jp/kegg-bin/show_pathway?vvi00073
Pantothenate and CoA biosynthesis	KEGG PATHWAY	vvi00770	2	23	0.929861	1	VIT_15s0046g02170|VIT_05s0051g00830	vvi:100251716|vvi:100242520|	100251716|100242520|	http://www.genome.jp/kegg-bin/show_pathway?vvi00770
RNA transport	KEGG PATHWAY	vvi03013	17	136	0.956572	1	VIT_19s0015g01220|VIT_15s0021g02200|VIT_12s0059g02370|VIT_14s0006g01020|VIT_09s0002g04000|VIT_04s0008g03330|VIT_14s0030g01250|VIT_09s0002g03770|VIT_01s0011g05730|VIT_03s0017g02380|VIT_19s0085g01090|VIT_14s0066g00490|VIT_18s0001g02490|VIT_03s0038g01920|VIT_19s0090g00420|VIT_11s0016g05240|VIT_04s0043g00740	vvi:100241262|vvi:100265039|vvi:100243115|vvi:100257009|vvi:100254820|vvi:100256006|vvi:100258918|vvi:100244686|vvi:100243944|vvi:100250223|vvi:100251875|vvi:100257580|vvi:100263065|vvi:100264071|vvi:100243506|vvi:100266475|vvi:100253517|	100241262|100265039|100243115|100257009|100254820|100256006|100258918|100244686|100243944|100250223|100251875|100257580|100263065|100264071|100243506|100266475|100253517|	http://www.genome.jp/kegg-bin/show_pathway?vvi03013
Endocytosis	KEGG PATHWAY	vvi04144	8	76	0.967727	1	VIT_13s0067g01290|VIT_08s0007g00010|VIT_05s0124g00030|VIT_05s0124g00040|VIT_18s0089g00350|VIT_19s0014g03510|VIT_09s0002g04220|VIT_06s0004g06860|VIT_12s0034g01790	vvi:100256972|vvi:100251169|vvi:100267012|vvi:100267012|vvi:100255051|vvi:100262374|vvi:100249742|vvi:100251869|vvi:100258261|	100256972|100251169|100267012|100267012|100255051|100262374|100249742|100251869|100258261|	http://www.genome.jp/kegg-bin/show_pathway?vvi04144
Cyanoamino acid metabolism	KEGG PATHWAY	vvi00460	3	40	0.979931	1	VIT_06s0009g00810|VIT_00s0211g00120|VIT_15s0046g02300	vvi:100246224|vvi:100243424|vvi:100255091|	100246224|100243424|100255091|	http://www.genome.jp/kegg-bin/show_pathway?vvi00460
Plant hormone signal transduction	KEGG PATHWAY	vvi04075	30	236	0.982931	1	VIT_03s0038g03270|VIT_15s0046g01280|VIT_03s0063g00310|VIT_14s0030g02310|VIT_09s0002g04080|VIT_12s0028g01110|VIT_18s0001g13930|VIT_14s0030g00410|VIT_03s0038g00940|VIT_18s0001g09700|VIT_07s0104g00800|VIT_08s0058g00470|VIT_14s0081g00010|VIT_08s0040g01730|VIT_05s0020g04690|VIT_11s0016g03180|VIT_03s0088g00810|VIT_09s0002g05160|VIT_13s0067g03490|VIT_05s0049g00090|VIT_09s0002g01850|VIT_09s0002g00890|VIT…	vvi:100265782|vvi:100251627|vvi:100243434|vvi:100262403|vvi:100253148|vvi:100262490|vvi:100254074|vvi:100250410|vvi:100262469|vvi:100266007|vvi:100252825|vvi:100267073|vvi:100250231|vvi:100256742|vvi:100254530|vvi:100243875|vvi:100258414|vvi:100258296|vvi:100242967|vvi:100254638|vvi:100241147|vvi:100260039|vvi:100267831|vvi:100259386|vvi:100255700|vvi:100240941|vvi:100258619|vvi:100249385|vvi:100…	100265782|100251627|100243434|100262403|100253148|100262490|100254074|100250410|100262469|100266007|100252825|100267073|100250231|100256742|100254530|100243875|100258414|100258296|100242967|100254638|100241147|100260039|100267831|100259386|100255700|100240941|100258619|100249385|100255251|100262965|	http://www.genome.jp/kegg-bin/show_pathway?vvi04075
Purine metabolism	KEGG PATHWAY	vvi00230	14	128	0.98579	1	VIT_18s0001g00860|VIT_19s0014g00950|VIT_00s0179g00350|VIT_01s0026g01480|VIT_01s0026g02490|VIT_08s0007g07600|VIT_07s0031g01990|VIT_09s0002g07120|VIT_10s0071g01060|VIT_16s0050g02180|VIT_14s0066g00920|VIT_13s0084g00600|VIT_11s0149g00040|VIT_13s0019g02070	vvi:100264310|vvi:100257153|vvi:100256253|vvi:100265525|vvi:100244785|vvi:100265797|vvi:100261117|vvi:100245840|vvi:100255934|vvi:100262029|vvi:100257571|vvi:100241130|vvi:100256872|vvi:100246154|	100264310|100257153|100256253|100265525|100244785|100265797|100261117|100245840|100255934|100262029|100257571|100241130|100256872|100246154|	http://www.genome.jp/kegg-bin/show_pathway?vvi00230
Base excision repair	KEGG PATHWAY	vvi03410	2	34	0.98827	1	VIT_08s0007g02200|VIT_19s0014g00950	vvi:100256381|vvi:100257153|	100256381|100257153|	http://www.genome.jp/kegg-bin/show_pathway?vvi03410
Pyrimidine metabolism	KEGG PATHWAY	vvi00240	10	101	0.988949	1	VIT_01s0026g02490|VIT_19s0014g00950|VIT_03s0038g04500|VIT_18s0001g00860|VIT_04s0044g00890|VIT_07s0031g01990|VIT_06s0004g03360|VIT_14s0066g00920|VIT_19s0085g01200|VIT_13s0084g00600	vvi:100244785|vvi:100257153|vvi:100267529|vvi:100264310|vvi:100242145|vvi:100261117|vvi:100262205|vvi:100257571|vvi:100248481|vvi:100241130|	100244785|100257153|100267529|100264310|100242145|100261117|100262205|100257571|100248481|100241130|	http://www.genome.jp/kegg-bin/show_pathway?vvi00240
N-Glycan biosynthesis	KEGG PATHWAY	vvi00510	2	41	0.996418	1	VIT_08s0040g02280|VIT_17s0053g00140	vvi:100256862|vvi:100261650|	100256862|100261650|	http://www.genome.jp/kegg-bin/show_pathway?vvi00510
RNA polymerase	KEGG PATHWAY	vvi03020	2	41	0.996418	1	VIT_18s0001g00860|VIT_13s0084g00600	vvi:100264310|vvi:100241130|	100264310|100241130|	http://www.genome.jp/kegg-bin/show_pathway?vvi03020
mRNA surveillance pathway	KEGG PATHWAY	vvi03015	8	96	0.996806	1	VIT_04s0008g04270|VIT_14s0006g01020|VIT_06s0004g00830|VIT_05s0077g01000|VIT_00s0527g00010|VIT_16s0022g01860|VIT_03s0063g01750|VIT_18s0001g02490	vvi:100250858|vvi:100257009|vvi:100262164|vvi:100258583|vvi:100264171|vvi:100256706|vvi:100260579|vvi:100263065|	100250858|100257009|100262164|100258583|100264171|100256706|100260579|100263065|	http://www.genome.jp/kegg-bin/show_pathway?vvi03015
Nucleotide excision repair	KEGG PATHWAY	vvi03420	3	52	0.996826	1	VIT_06s0004g06550|VIT_14s0066g01630|VIT_19s0014g00950	vvi:100250121|vvi:100245663|vvi:100257153|	100250121|100245663|100257153|	http://www.genome.jp/kegg-bin/show_pathway?vvi03420
Protein processing in endoplasmic reticulum	KEGG PATHWAY	vvi04141	19	186	0.998202	1	VIT_06s0004g02890|VIT_18s0001g14500|VIT_13s0019g02930|VIT_01s0010g00680|VIT_09s0002g04250|VIT_18s0001g14860|VIT_03s0038g02390|VIT_08s0007g00120|VIT_12s0028g01390|VIT_12s0059g01560|VIT_13s0019g04240|VIT_01s0010g02290|VIT_14s0060g01340|VIT_15s0046g01400|VIT_07s0031g02180|VIT_12s0057g00670|VIT_12s0034g02230|VIT_15s0045g00540|VIT_17s0053g00140	vvi:100246809|vvi:100267648|vvi:100253085|vvi:100264968|vvi:100265209|vvi:100252349|vvi:100248604|vvi:100264959|vvi:100267696|vvi:100243120|vvi:100256415|vvi:100261354|vvi:100240934|vvi:100232965|vvi:100249111|vvi:100258010|vvi:100256709|vvi:100267470|vvi:100261650|	100246809|100267648|100253085|100264968|100265209|100252349|100248604|100264959|100267696|100243120|100256415|100261354|100240934|100232965|100249111|100258010|100256709|100267470|100261650|	http://www.genome.jp/kegg-bin/show_pathway?vvi04141
Protein export	KEGG PATHWAY	vvi03060	1	41	0.999633	1	VIT_02s0025g01420	vvi:100266802|	100266802|	http://www.genome.jp/kegg-bin/show_pathway?vvi03060
Homologous recombination	KEGG PATHWAY	vvi03440	1	43	0.99975	1	VIT_19s0014g00950	vvi:100257153|	100257153|	http://www.genome.jp/kegg-bin/show_pathway?vvi03440
DNA replication	KEGG PATHWAY	vvi03030	1	43	0.99975	1	VIT_19s0014g00950	vvi:100257153|	100257153|	http://www.genome.jp/kegg-bin/show_pathway?vvi03030
Phagosome	KEGG PATHWAY	vvi04145	3	71	0.999857	1	VIT_18s0001g14670|VIT_09s0002g04220|VIT_14s0108g00440	vvi:100266143|vvi:100249742|vvi:100247366|	100266143|100249742|100247366|	http://www.genome.jp/kegg-bin/show_pathway?vvi04145
Phenylalanine, tyrosine and tryptophan biosynthesis	KEGG PATHWAY	vvi00400	1	46	0.99986	1	VIT_19s0014g02190	vvi:100241782|	100241782|	http://www.genome.jp/kegg-bin/show_pathway?vvi00400
Oxidative phosphorylation	KEGG PATHWAY	vvi00190	10	146	0.999955	1	VIT_17s0000g05540|VIT_19s0015g01340|VIT_04s0008g05590|VIT_04s0023g02050|VIT_14s0219g00150|VIT_11s0118g00350|VIT_07s0031g02690|VIT_18s0164g00030|VIT_19s0014g02730|VIT_09s0002g05950	vvi:100241576|vvi:100251414|vvi:100250997|vvi:100254798|vvi:100262907|vvi:100232894|vvi:100264660|vvi:100251062|vvi:100252052|vvi:100261810|	100241576|100251414|100250997|100254798|100262907|100232894|100264660|100251062|100252052|100261810|	http://www.genome.jp/kegg-bin/show_pathway?vvi00190
Aminoacyl-tRNA biosynthesis	KEGG PATHWAY	vvi00970	5	108	0.999989	1	VIT_12s0057g00400|VIT_17s0000g00160|VIT_03s0088g00500|VIT_15s0021g01430|VIT_18s0001g03590|VIT_18s0001g03600	vvi:100256277|vvi:100257704|vvi:100241273|vvi:100246137|vvi:100241489|vvi:100241489|	100256277|100257704|100241273|100246137|100241489|100241489|	http://www.genome.jp/kegg-bin/show_pathway?vvi00970
Spliceosome	KEGG PATHWAY	vvi03040	5	149	1	1	VIT_17s0000g09130|VIT_19s0015g01220|VIT_18s0166g00180|VIT_14s0006g01020|VIT_05s0020g00470	vvi:100260348|vvi:100241262|vvi:100256416|vvi:100257009|vvi:100252874|	100260348|100241262|100256416|100257009|100252874|	http://www.genome.jp/kegg-bin/show_pathway?vvi03040
Ribosome	KEGG PATHWAY	vvi03010	10	295	1	1	VIT_06s0080g00400|VIT_12s0035g01020|VIT_13s0064g00850|VIT_16s0115g00310|VIT_07s0197g00010|VIT_06s0080g00440|VIT_05s0020g03900|VIT_06s0061g00770|VIT_18s0001g03850|VIT_17s0000g06990	vvi:100263858|vvi:100267716|vvi:100267090|vvi:100252143|vvi:100251177|vvi:100246720|vvi:100249434|vvi:100251697|vvi:100254016|vvi:4025024|	100263858|100267716|100267090|100252143|100251177|100246720|100249434|100251697|100254016|4025024|	http://www.genome.jp/kegg-bin/show_pathway?vvi03010
--------------------
#Term	Database	Id	Sample number	Background number	P-Value	Corrected P-Value	Genes	KO	Entrez_ID	Hyperlink
--------------------

## Sheet: Vd3vsVd1.DEG_KEGG_pathway_enric
Table S3. Details of the KEGG pathways in the study
##The most enriched pathway or disease terms:
##Statistical method: Hypergeometric test
##FDR correction method: Benjamini and Hochberg (1995)
#Term	Database	Id	Sample number	Background number	P-Value	Corrected P-Value	Genes	KO	Entrez_ID	Hyperlink
Carbon fixation in photosynthetic organisms	KEGG PATHWAY	vvi00710	22	60	5.41019e-05	0.00654633	VIT_13s0019g01090|VIT_07s0005g03350|VIT_04s0023g03010|VIT_00s0225g00130|VIT_14s0068g00680|VIT_19s0014g01640|VIT_01s0010g02460|VIT_05s0020g02310|VIT_13s0019g05250|VIT_18s0122g00960|VIT_12s0028g02180|VIT_17s0000g06450|VIT_08s0007g01570|VIT_03s0038g00670|VIT_17s0000g06270|VIT_03s0038g01780|VIT_02s0109g00080|VIT_01s0011g02740|VIT_19s0085g00380|VIT_13s0019g03350|VIT_09s0002g03620|VIT_01s0011g04630	vvi:100263345|vvi:100253273|vvi:100852851|vvi:100261274|vvi:100246378|vvi:100253724|vvi:100264789|vvi:100247690|vvi:100247974|vvi:100259814|vvi:100233103|vvi:100267206|vvi:100240924|vvi:100262354|vvi:100265585|vvi:100260576|vvi:100244092|vvi:100247335|vvi:100249576|vvi:100260169|vvi:100233075|vvi:100247460|	100263345|100253273|100852851|100261274|100246378|100253724|100264789|100247690|100247974|100259814|100233103|100267206|100240924|100262354|100265585|100260576|100244092|100247335|100249576|100260169|100233075|100247460|	http://www.genome.jp/kegg-bin/show_pathway?vvi00710
Photosynthesis - antenna proteins	KEGG PATHWAY	vvi00196	9	18	0.000685833	0.0414929	VIT_19s0014g00160|VIT_15s0024g00040|VIT_10s0003g02890|VIT_19s0014g03660|VIT_12s0028g00320|VIT_12s0055g01110|VIT_18s0089g01170|VIT_00s0181g00200|VIT_10s0003g02900	vvi:100245214|vvi:100232927|vvi:100252004|vvi:100260599|vvi:100250504|vvi:100241887|vvi:100246457|vvi:100251653|vvi:100241745|	100245214|100232927|100252004|100260599|100250504|100241887|100246457|100251653|100241745|	http://www.genome.jp/kegg-bin/show_pathway?vvi00196
Biosynthesis of secondary metabolites	KEGG PATHWAY	vvi01110	154	791	0.00131679	0.0531104	VIT_00s0480g00070|VIT_07s0005g03350|VIT_04s0023g02810|VIT_13s0074g00390|VIT_19s0093g00510|VIT_00s0759g00010|VIT_14s0066g00410|VIT_06s0004g06830|VIT_17s0000g00280|VIT_07s0031g00350|VIT_18s0001g14910|VIT_00s0225g00130|VIT_01s0011g02960|VIT_18s0001g03660|VIT_09s0002g05270|VIT_01s0010g02460|VIT_07s0031g00620|VIT_05s0020g02880|VIT_19s0090g01000|VIT_07s0031g00680|VIT_14s0060g00480|VIT_17s0000g02680|VIT…	vvi:100256583|vvi:100253273|vvi:100247106|vvi:100245465|vvi:100244701|vvi:100852483|vvi:100266308|vvi:100241610|vvi:100243913|vvi:100243978|vvi:100262607|vvi:100261274|vvi:100232982|vvi:100258602|vvi:100265167|vvi:100264789|vvi:100232944|vvi:100263079|vvi:100253859|vvi:100252439|vvi:100251171|vvi:100255914|vvi:100244516|vvi:100258429|vvi:100232943|vvi:100251623|vvi:100853988|vvi:100258964|vvi:100…	100256583|100253273|100247106|100245465|100244701|100852483|100266308|100241610|100243913|100243978|100262607|100261274|100232982|100258602|100265167|100264789|100232944|100263079|100253859|100252439|100251171|100255914|100244516|100258429|100232943|100251623|100853988|100258964|100254718|100257865|100246897|100267681|100247245|100258106|100241377|100258141|100247076|100262907|100233141|100233141…	http://www.genome.jp/kegg-bin/show_pathway?vvi01110
Glycine, serine and threonine metabolism	KEGG PATHWAY	vvi00260	16	50	0.00289699	0.0745004	VIT_08s0007g04310|VIT_05s0020g00380|VIT_18s0001g09890|VIT_10s0116g01540|VIT_09s0018g01870|VIT_00s0225g00130|VIT_00s0211g00120|VIT_18s0001g03660|VIT_06s0061g01340|VIT_06s0009g03740|VIT_05s0077g01210|VIT_01s0011g05860|VIT_04s0008g01300|VIT_00s0225g00090|VIT_00s0577g00020|VIT_09s0002g05200	vvi:100248644|vvi:100246037|vvi:100259056|vvi:100250401|vvi:100241666|vvi:100261274|vvi:100243424|vvi:100258602|vvi:100255054|vvi:100261927|vvi:100246616|vvi:100245641|vvi:100266170|vvi:100249520|vvi:100853988|vvi:100253144|	100248644|100246037|100259056|100250401|100241666|100261274|100243424|100258602|100255054|100261927|100246616|100245641|100266170|100249520|100853988|100253144|	http://www.genome.jp/kegg-bin/show_pathway?vvi00260
Carbon metabolism	KEGG PATHWAY	vvi01200	44	188	0.00307853	0.0745004	VIT_10s0116g01540|VIT_13s0019g01090|VIT_04s0079g00530|VIT_07s0005g03350|VIT_06s0061g01340|VIT_14s0068g00680|VIT_00s0264g00030|VIT_01s0011g00250|VIT_04s0023g03010|VIT_05s0077g01210|VIT_05s0020g00380|VIT_19s0015g00130|VIT_09s0018g01870|VIT_06s0009g03740|VIT_19s0014g01640|VIT_01s0010g02460|VIT_16s0050g02180|VIT_05s0020g02310|VIT_18s0122g00960|VIT_12s0028g02180|VIT_17s0000g06450|VIT_08s0007g01570|VIT…	vvi:100250401|vvi:100263345|vvi:100261578|vvi:100253273|vvi:100255054|vvi:100246378|vvi:100242027|vvi:100245849|vvi:100852851|vvi:100246616|vvi:100246037|vvi:100246391|vvi:100241666|vvi:100261927|vvi:100253724|vvi:100264789|vvi:100262029|vvi:100247690|vvi:100259814|vvi:100233103|vvi:100267206|vvi:100240924|vvi:100254253|vvi:100262354|vvi:100265585|vvi:100260576|vvi:100244092|vvi:100247335|vvi:100…	100250401|100263345|100261578|100253273|100255054|100246378|100242027|100245849|100852851|100246616|100246037|100246391|100241666|100261927|100253724|100264789|100262029|100247690|100259814|100233103|100267206|100240924|100254253|100262354|100265585|100260576|100244092|100247335|100249576|100244506|100259056|100260169|100853988|100248644|100256776|100233075|100254718|100264196|100262907|100247460…	http://www.genome.jp/kegg-bin/show_pathway?vvi01200
Glyoxylate and dicarboxylate metabolism	KEGG PATHWAY	vvi00630	16	54	0.00673099	0.131091	VIT_12s0059g02150|VIT_10s0003g03830|VIT_07s0104g00610|VIT_04s0044g00020|VIT_18s0122g01320|VIT_00s0225g00130|VIT_00s0211g00120|VIT_06s0009g03740|VIT_19s0093g00510|VIT_19s0014g01640|VIT_17s0000g06270|VIT_00s0264g00030|VIT_08s0007g05260|VIT_14s0006g00350|VIT_07s0005g03350|VIT_09s0002g05200	vvi:100256776|vvi:100232932|vvi:100242605|vvi:100853165|vvi:100244516|vvi:100261274|vvi:100243424|vvi:100261927|vvi:100244701|vvi:100253724|vvi:100265585|vvi:100242027|vvi:100233082|vvi:100246404|vvi:100253273|vvi:100253144|	100256776|100232932|100242605|100853165|100244516|100261274|100243424|100261927|100244701|100253724|100265585|100242027|100233082|100246404|100253273|100253144|	http://www.genome.jp/kegg-bin/show_pathway?vvi00630
Alanine, aspartate and glutamate metabolism	KEGG PATHWAY	vvi00250	13	41	0.00758376	0.131091	VIT_19s0090g01030|VIT_08s0007g07400|VIT_17s0000g01690|VIT_07s0104g00610|VIT_14s0066g01240|VIT_03s0017g01760|VIT_04s0079g00600|VIT_00s0225g00130|VIT_06s0009g03740|VIT_06s0004g03360|VIT_17s0000g05800|VIT_14s0006g00350|VIT_06s0004g06830	vvi:100246977|vvi:100232993|vvi:100266261|vvi:100242605|vvi:100242339|vvi:100248495|vvi:100256481|vvi:100261274|vvi:100261927|vvi:100262205|vvi:100251938|vvi:100246404|vvi:100241610|	100246977|100232993|100266261|100242605|100242339|100248495|100256481|100261274|100261927|100262205|100251938|100246404|100241610|	http://www.genome.jp/kegg-bin/show_pathway?vvi00250
Peroxisome	KEGG PATHWAY	vvi04146	17	63	0.014278	0.215955	VIT_10s0003g03830|VIT_04s0079g00530|VIT_18s0122g01320|VIT_12s0059g01850|VIT_19s0014g03320|VIT_16s0013g00260|VIT_18s0001g02810|VIT_19s0093g00510|VIT_14s0006g02240|VIT_10s0116g01400|VIT_02s0154g00610|VIT_08s0032g00050|VIT_06s0009g03740|VIT_02s0025g01410|VIT_19s0085g00500|VIT_10s0116g00870|VIT_06s0009g02640|VIT_04s0044g00020	vvi:100232932|vvi:100261578|vvi:100244516|vvi:100253839|vvi:100253839|vvi:100258067|vvi:100265978|vvi:100244701|vvi:100232933|vvi:100258242|vvi:100242021|vvi:100247941|vvi:100261927|vvi:100265062|vvi:100248493|vvi:100246958|vvi:100264975|vvi:100853165|	100232932|100261578|100244516|100253839|100253839|100258067|100265978|100244701|100232933|100258242|100242021|100247941|100261927|100265062|100248493|100246958|100264975|100853165|	http://www.genome.jp/kegg-bin/show_pathway?vvi04146
Porphyrin and chlorophyll metabolism	KEGG PATHWAY	vvi00860	12	41	0.0195764	0.263194	VIT_08s0007g08540|VIT_17s0000g00280|VIT_03s0017g02330|VIT_07s0031g00680|VIT_12s0059g00270|VIT_13s0067g01840|VIT_08s0040g00390|VIT_18s0001g08110|VIT_00s0759g00010|VIT_18s0001g02700|VIT_19s0014g03160|VIT_17s0000g06280	vvi:100258964|vvi:100243913|vvi:100243271|vvi:100252439|vvi:100241491|vvi:100267235|vvi:100241461|vvi:100259052|vvi:100852483|vvi:100247245|vvi:100255647|vvi:100243277|	100258964|100243913|100243271|100252439|100241491|100267235|100241461|100259052|100852483|100247245|100255647|100243277|	http://www.genome.jp/kegg-bin/show_pathway?vvi00860
Carotenoid biosynthesis	KEGG PATHWAY	vvi00906	9	28	0.0224956	0.272197	VIT_03s0063g00380|VIT_02s0025g00240|VIT_02s0087g00910|VIT_04s0043g01010|VIT_10s0003g03750|VIT_04s0079g00680|VIT_19s0093g00550|VIT_12s0028g00960|VIT_07s0031g00620	vvi:100246968|vvi:100232875|vvi:100251100|vvi:100257865|vvi:100232943|vvi:100246195|vvi:100267016|vvi:100252385|vvi:100232944|	100246968|100232875|100251100|100257865|100232943|100246195|100267016|100252385|100232944|	http://www.genome.jp/kegg-bin/show_pathway?vvi00906
Circadian rhythm - plant	KEGG PATHWAY	vvi04712	9	29	0.0282278	0.290393	VIT_18s0157g00020|VIT_13s0067g03390|VIT_04s0008g00660|VIT_16s0050g00020|VIT_18s0001g05680|VIT_10s0523g00030|VIT_15s0048g02410|VIT_05s0136g00260|VIT_01s0011g05810	vvi:100254197|vvi:100256937|vvi:100255961|vvi:100257557|vvi:100254022|vvi:100246063|vvi:100250535|vvi:100258106|vvi:100255972|	100254197|100256937|100255961|100257557|100254022|100246063|100250535|100258106|100255972|	http://www.genome.jp/kegg-bin/show_pathway?vvi04712
Biosynthesis of amino acids	KEGG PATHWAY	vvi01230	42	202	0.0287993	0.290393	VIT_13s0019g01090|VIT_07s0104g00610|VIT_04s0079g00530|VIT_03s0038g04490|VIT_01s0011g05860|VIT_05s0094g01480|VIT_06s0061g01340|VIT_00s0264g00030|VIT_19s0015g00130|VIT_04s0023g03010|VIT_12s0057g01240|VIT_19s0014g02190|VIT_13s0019g02360|VIT_05s0049g01980|VIT_09s0018g01870|VIT_00s0225g00130|VIT_18s0001g03660|VIT_07s0151g00510|VIT_01s0010g02460|VIT_16s0050g02180|VIT_17s0000g06450|VIT_05s0051g00830|VIT…	vvi:100263345|vvi:100242605|vvi:100261578|vvi:100247076|vvi:100245641|vvi:100268085|vvi:100255054|vvi:100242027|vvi:100246391|vvi:100852851|vvi:100251045|vvi:100241782|vvi:100232881|vvi:100251128|vvi:100241666|vvi:100261274|vvi:100258602|vvi:100259394|vvi:100264789|vvi:100262029|vvi:100267206|vvi:100242520|vvi:100251171|vvi:100243424|vvi:100262354|vvi:100260903|vvi:100255311|vvi:100249576|vvi:100…	100263345|100242605|100261578|100247076|100245641|100268085|100255054|100242027|100246391|100852851|100251045|100241782|100232881|100251128|100241666|100261274|100258602|100259394|100264789|100262029|100267206|100242520|100251171|100243424|100262354|100260903|100255311|100249576|100244506|100259056|100246404|100258475|100853988|100266261|100248644|100256776|100255305|100252493|100264196|100253895…	http://www.genome.jp/kegg-bin/show_pathway?vvi01230
Arginine and proline metabolism	KEGG PATHWAY	vvi00330	15	62	0.0512608	0.46781	VIT_08s0007g07400|VIT_14s0083g00580|VIT_04s0008g03050|VIT_07s0104g00610|VIT_13s0019g02360|VIT_14s0066g02170|VIT_04s0023g02810|VIT_01s0026g00220|VIT_17s0000g05800|VIT_07s0151g00510|VIT_01s0010g00980|VIT_01s0010g00990|VIT_14s0083g00520|VIT_11s0037g00940|VIT_11s0037g00950|VIT_14s0006g00350|VIT_17s0000g01690	vvi:100232993|vvi:100265287|vvi:100252493|vvi:100242605|vvi:100232881|vvi:100242241|vvi:100247106|vvi:100267386|vvi:100251938|vvi:100259394|vvi:100240686|vvi:100240686|vvi:100254983|vvi:100241620|vvi:100241620|vvi:100246404|vvi:100266261|	100232993|100265287|100252493|100242605|100232881|100242241|100247106|100267386|100251938|100259394|100240686|100240686|100254983|100241620|100241620|100246404|100266261|	http://www.genome.jp/kegg-bin/show_pathway?vvi00330
Plant-pathogen interaction	KEGG PATHWAY	vvi04626	23	105	0.0541267	0.46781	VIT_14s0108g01420|VIT_03s0063g00530|VIT_11s0016g01860|VIT_08s0007g05790|VIT_17s0000g09370|VIT_12s0055g01160|VIT_03s0088g00810|VIT_07s0104g00600|VIT_18s0001g01630|VIT_02s0025g00510|VIT_01s0011g02470|VIT_18s0001g14500|VIT_14s0006g01400|VIT_02s0025g00280|VIT_19s0090g00410|VIT_17s0000g02230|VIT_17s0000g02480|VIT_01s0010g00680|VIT_08s0056g00290|VIT_10s0116g00910|VIT_12s0057g01140|VIT_12s0057g00670|VIT…	vvi:100245706|vvi:100257203|vvi:100254298|vvi:100264151|vvi:100244975|vvi:100253855|vvi:100258414|vvi:100245586|vvi:100253886|vvi:100262101|vvi:100264548|vvi:100267648|vvi:100253496|vvi:100265661|vvi:100243573|vvi:100245759|vvi:100264572|vvi:100264968|vvi:100251912|vvi:100257218|vvi:100252764|vvi:100258010|vvi:100262965|	100245706|100257203|100254298|100264151|100244975|100253855|100258414|100245586|100253886|100262101|100264548|100267648|100253496|100265661|100243573|100245759|100264572|100264968|100251912|100257218|100252764|100258010|100262965|	http://www.genome.jp/kegg-bin/show_pathway?vvi04626
Starch and sucrose metabolism	KEGG PATHWAY	vvi00500	29	141	0.0686965	0.554152	VIT_14s0108g01560|VIT_05s0077g00280|VIT_00s0304g00080|VIT_05s0029g00420|VIT_08s0040g00670|VIT_02s0012g00170|VIT_05s0029g01140|VIT_10s0116g00590|VIT_03s0038g04570|VIT_00s0220g00070|VIT_17s0000g02680|VIT_02s0025g02170|VIT_15s0048g00510|VIT_08s0032g00890|VIT_05s0020g02880|VIT_02s0154g00090|VIT_11s0016g00470|VIT_06s0004g06020|VIT_05s0102g00710|VIT_10s0003g02160|VIT_19s0014g00300|VIT_01s0011g05960|VIT…	vvi:100245621|vvi:100242636|vvi:100258773|vvi:100241904|vvi:100267188|vvi:100247246|vvi:100262385|vvi:100253692|vvi:100253688|vvi:100241205|vvi:100255914|vvi:100246241|vvi:100255703|vvi:100247929|vvi:100263079|vvi:100241232|vvi:100249279|vvi:100251865|vvi:100245852|vvi:100265802|vvi:100265802|vvi:100252552|vvi:100257811|vvi:100232951|vvi:100245304|vvi:100251837|vvi:100251811|vvi:100246897|vvi:100…	100245621|100242636|100258773|100241904|100267188|100247246|100262385|100253692|100253688|100241205|100255914|100246241|100255703|100247929|100263079|100241232|100249279|100251865|100245852|100265802|100265802|100252552|100257811|100232951|100245304|100251837|100251811|100246897|100259462|100255802|	http://www.genome.jp/kegg-bin/show_pathway?vvi00500
Nitrogen metabolism	KEGG PATHWAY	vvi00910	8	30	0.0842885	0.637432	VIT_18s0001g03910|VIT_08s0007g07400|VIT_01s0127g00070|VIT_07s0104g00610|VIT_03s0063g00370|VIT_08s0007g05260|VIT_14s0006g00350|VIT_08s0007g03240	vvi:100264320|vvi:100232993|vvi:100260250|vvi:100242605|vvi:100253671|vvi:100233082|vvi:100246404|vvi:100259742|	100264320|100232993|100260250|100242605|100253671|100233082|100246404|100259742|	http://www.genome.jp/kegg-bin/show_pathway?vvi00910
Glycerolipid metabolism	KEGG PATHWAY	vvi00561	11	46	0.0931893	0.663289	VIT_08s0007g01940|VIT_18s0001g10680|VIT_04s0008g06920|VIT_10s0071g01100|VIT_04s0023g02810|VIT_01s0026g00220|VIT_08s0105g00260|VIT_08s0007g02000|VIT_08s0007g05800|VIT_09s0002g01550|VIT_09s0002g05200	vvi:100259616|vvi:100266011|vvi:100247378|vvi:100245638|vvi:100247106|vvi:100267386|vvi:100259167|vvi:100264832|vvi:100258980|vvi:100256634|vvi:100253144|	100259616|100266011|100247378|100245638|100247106|100267386|100259167|100264832|100258980|100256634|100253144|	http://www.genome.jp/kegg-bin/show_pathway?vvi00561
Pentose phosphate pathway	KEGG PATHWAY	vvi00030	10	42	0.108833	0.66513	VIT_08s0007g01570|VIT_14s0171g00490|VIT_03s0038g00670|VIT_01s0011g04630|VIT_15s0021g00460|VIT_01s0146g00060|VIT_01s0011g00250|VIT_04s0023g03010|VIT_17s0000g06450|VIT_16s0039g02500	vvi:100240924|vvi:100254253|vvi:100262354|vvi:100247460|vvi:100244506|vvi:100267681|vvi:100245849|vvi:100852851|vvi:100267206|vvi:100264923|	100240924|100254253|100262354|100247460|100244506|100267681|100245849|100852851|100267206|100264923|	http://www.genome.jp/kegg-bin/show_pathway?vvi00030
Ubiquinone and other terpenoid-quinone biosynthesis	KEGG PATHWAY	vvi00130	7	27	0.116206	0.66513	VIT_17s0000g05750|VIT_11s0052g01090|VIT_16s0039g02040|VIT_12s0028g03200|VIT_01s0127g00420|VIT_11s0052g00610|VIT_19s0014g02190	vvi:100243400|vvi:100254698|vvi:100245991|vvi:100253895|vvi:100246470|vvi:100232967|vvi:100241782|	100243400|100254698|100245991|100253895|100246470|100232967|100241782|	http://www.genome.jp/kegg-bin/show_pathway?vvi00130
Metabolic pathways	KEGG PATHWAY	vvi01100	249	1497	0.125609	0.66513	VIT_06s0004g01510|VIT_00s0480g00070|VIT_07s0005g03350|VIT_04s0023g02810|VIT_13s0074g00390|VIT_19s0093g00510|VIT_06s0004g03360|VIT_11s0037g00070|VIT_12s0028g00320|VIT_14s0068g00680|VIT_02s0025g03320|VIT_18s0001g14450|VIT_19s0014g05080|VIT_19s0015g00130|VIT_17s0000g05800|VIT_14s0066g00410|VIT_06s0004g06830|VIT_08s0007g07400|VIT_17s0000g00280|VIT_07s0031g00350|VIT_18s0001g14910|VIT_00s0225g00130|VIT…	vvi:100243312|vvi:100256583|vvi:100253273|vvi:100247106|vvi:100245465|vvi:100244701|vvi:100262205|vvi:100260378|vvi:100250504|vvi:100246378|vvi:100247907|vvi:100252241|vvi:100253736|vvi:100246391|vvi:100251938|vvi:100266308|vvi:100241610|vvi:100232993|vvi:100243913|vvi:100243978|vvi:100262607|vvi:100261274|vvi:100242636|vvi:100258602|vvi:100249520|vvi:100264789|vvi:100232944|vvi:100263079|vvi:100…	100243312|100256583|100253273|100247106|100245465|100244701|100262205|100260378|100250504|100246378|100247907|100252241|100253736|100246391|100251938|100266308|100241610|100232993|100243913|100243978|100262607|100261274|100242636|100258602|100249520|100264789|100232944|100263079|100253859|100261810|100241232|100249279|100243051|100251171|100255914|100258261|100250076|100258429|100249323|100264538…	http://www.genome.jp/kegg-bin/show_pathway?vvi01100
Glutathione metabolism	KEGG PATHWAY	vvi00480	16	76	0.126572	0.66513	VIT_07s0141g00390|VIT_06s0004g03690|VIT_18s0001g00690|VIT_04s0079g00530|VIT_14s0171g00490|VIT_07s0005g00030|VIT_11s0016g02830|VIT_07s0005g00010|VIT_07s0031g01990|VIT_18s0001g02470|VIT_02s0025g03620|VIT_01s0146g00060|VIT_04s0008g06780|VIT_01s0026g01340|VIT_06s0004g05670|VIT_19s0093g00310	vvi:100232842|vvi:100853342|vvi:100260869|vvi:100261578|vvi:100254253|vvi:100265903|vvi:100247429|vvi:100243577|vvi:100261117|vvi:100254009|vvi:100242689|vvi:100267681|vvi:100245697|vvi:100245065|vvi:100246830|vvi:100264557|	100232842|100853342|100260869|100261578|100254253|100265903|100247429|100243577|100261117|100254009|100242689|100267681|100245697|100245065|100246830|100264557|	http://www.genome.jp/kegg-bin/show_pathway?vvi00480
Flavonoid biosynthesis	KEGG PATHWAY	vvi00941	8	33	0.131676	0.66513	VIT_08s0040g00780|VIT_07s0031g00350|VIT_01s0011g02960|VIT_16s0039g02350|VIT_18s0001g12800|VIT_13s0067g03820|VIT_09s0018g01190|VIT_17s0000g04150|VIT_05s0136g00260	vvi:100263633|vvi:100243978|vvi:100232982|vvi:100233141|vvi:100233141|vvi:100233078|vvi:100265530|vvi:100233112|vvi:100258106|	100263633|100243978|100232982|100233141|100233141|100233078|100265530|100233112|100258106|	http://www.genome.jp/kegg-bin/show_pathway?vvi00941
Lysine biosynthesis	KEGG PATHWAY	vvi00300	4	13	0.132185	0.66513	VIT_03s0038g04490|VIT_05s0094g01480|VIT_18s0001g03660|VIT_01s0011g05860	vvi:100247076|vvi:100268085|vvi:100258602|vvi:100245641|	100247076|100268085|100258602|100245641|	http://www.genome.jp/kegg-bin/show_pathway?vvi00300
Stilbenoid, diarylheptanoid and gingerol biosynthesis	KEGG PATHWAY	vvi00945	5	18	0.137255	0.66513	VIT_08s0040g00780|VIT_16s0100g01200|VIT_07s0031g00350|VIT_13s0074g00390|VIT_09s0018g01190	vvi:100263633|vvi:100242994|vvi:100243978|vvi:100245465|vvi:100265530|	100263633|100242994|100243978|100245465|100265530|	http://www.genome.jp/kegg-bin/show_pathway?vvi00945
Tropane, piperidine and pyridine alkaloid biosynthesis	KEGG PATHWAY	vvi00960	6	23	0.137424	0.66513	VIT_06s0004g05400|VIT_00s0225g00090|VIT_12s0028g03200|VIT_08s0007g00920|VIT_13s0019g02180|VIT_19s0014g02190	vvi:100267258|vvi:100249520|vvi:100253895|vvi:100252918|vvi:100265103|vvi:100241782|	100267258|100249520|100253895|100252918|100265103|100241782|	http://www.genome.jp/kegg-bin/show_pathway?vvi00960
Terpenoid backbone biosynthesis	KEGG PATHWAY	vvi00900	10	45	0.154225	0.69168	VIT_12s0035g01950|VIT_03s0038g04100|VIT_03s0063g02030|VIT_04s0023g00600|VIT_02s0025g00380|VIT_04s0044g01740|VIT_05s0020g02130|VIT_17s0000g06280|VIT_06s0004g02900|VIT_19s0014g00070	vvi:100247263|vvi:100245191|vvi:100267479|vvi:100241072|vvi:100250076|vvi:100243051|vvi:100249323|vvi:100243277|vvi:100257071|vvi:100246988|	100247263|100245191|100267479|100241072|100250076|100243051|100249323|100243277|100257071|100246988|	http://www.genome.jp/kegg-bin/show_pathway?vvi00900
Limonene and pinene degradation	KEGG PATHWAY	vvi00903	3	9	0.154342	0.69168	VIT_04s0023g02810|VIT_01s0026g00220|VIT_13s0074g00390	vvi:100247106|vvi:100267386|vvi:100245465|	100247106|100267386|100245465|	http://www.genome.jp/kegg-bin/show_pathway?vvi00903
Ascorbate and aldarate metabolism	KEGG PATHWAY	vvi00053	7	30	0.177252	0.765984	VIT_14s0030g02180|VIT_05s0020g04510|VIT_04s0023g02810|VIT_01s0026g00220|VIT_14s0066g00340|VIT_18s0001g02470|VIT_19s0090g01000	vvi:100233034|vvi:100245900|vvi:100247106|vvi:100267386|vvi:100264538|vvi:100254009|vvi:100253859|	100233034|100245900|100247106|100267386|100264538|100254009|100253859|	http://www.genome.jp/kegg-bin/show_pathway?vvi00053
2-Oxocarboxylic acid metabolism	KEGG PATHWAY	vvi01210	10	47	0.188972	0.773945	VIT_12s0059g02150|VIT_04s0008g03050|VIT_04s0079g00530|VIT_00s0225g00130|VIT_05s0049g01980|VIT_18s0001g08430|VIT_07s0151g00510|VIT_00s0264g00030|VIT_01s0011g05860|VIT_05s0051g00830	vvi:100256776|vvi:100252493|vvi:100261578|vvi:100261274|vvi:100251128|vvi:100260903|vvi:100259394|vvi:100242027|vvi:100245641|vvi:100242520|	100256776|100252493|100261578|100261274|100251128|100260903|100259394|100242027|100245641|100242520|	http://www.genome.jp/kegg-bin/show_pathway?vvi01210
Isoquinoline alkaloid biosynthesis	KEGG PATHWAY	vvi00950	5	20	0.191887	0.773945	VIT_12s0028g03200|VIT_19s0014g02190|VIT_07s0005g04480|VIT_00s0225g00090|VIT_00s0480g00070	vvi:100253895|vvi:100241782|vvi:100251450|vvi:100249520|vvi:100256583|	100253895|100241782|100251450|100249520|100256583|	http://www.genome.jp/kegg-bin/show_pathway?vvi00950
Citrate cycle (TCA cycle)	KEGG PATHWAY	vvi00020	10	48	0.207548	0.78403	VIT_05s0077g01210|VIT_05s0020g00380|VIT_12s0059g02150|VIT_04s0079g00530|VIT_04s0023g01650|VIT_07s0005g03350|VIT_14s0219g00150|VIT_17s0000g06270|VIT_19s0014g01640|VIT_00s0264g00030	vvi:100246616|vvi:100246037|vvi:100256776|vvi:100261578|vvi:100254718|vvi:100253273|vvi:100262907|vvi:100265585|vvi:100253724|vvi:100242027|	100246616|100246037|100256776|100261578|100254718|100253273|100262907|100265585|100253724|100242027|	http://www.genome.jp/kegg-bin/show_pathway?vvi00020
Biosynthesis of unsaturated fatty acids	KEGG PATHWAY	vvi01040	6	26	0.210787	0.78403	VIT_08s0007g07520|VIT_08s0007g06450|VIT_05s0094g00750|VIT_06s0004g04130|VIT_09s0002g06970|VIT_08s0105g00430	vvi:100246875|vvi:100252129|vvi:100242444|vvi:100255240|vvi:100249077|vvi:100247097|	100246875|100252129|100242444|100255240|100249077|100247097|	http://www.genome.jp/kegg-bin/show_pathway?vvi01040
Pyruvate metabolism	KEGG PATHWAY	vvi00620	15	77	0.213826	0.78403	VIT_05s0077g01210|VIT_05s0020g00380|VIT_08s0040g01380|VIT_09s0002g03620|VIT_07s0005g03350|VIT_04s0023g02810|VIT_01s0026g00220|VIT_17s0000g06270|VIT_19s0014g01640|VIT_10s0116g01660|VIT_01s0011g02740|VIT_05s0020g02310|VIT_16s0050g02180|VIT_13s0019g05250|VIT_12s0028g02180	vvi:100246616|vvi:100246037|vvi:100261830|vvi:100233075|vvi:100253273|vvi:100247106|vvi:100267386|vvi:100265585|vvi:100253724|vvi:100257313|vvi:100247335|vvi:100247690|vvi:100262029|vvi:100247974|vvi:100233103|	100246616|100246037|100261830|100233075|100253273|100247106|100267386|100265585|100253724|100257313|100247335|100247690|100262029|100247974|100233103|	http://www.genome.jp/kegg-bin/show_pathway?vvi00620
Valine, leucine and isoleucine biosynthesis	KEGG PATHWAY	vvi00290	4	16	0.23214	0.826145	VIT_08s0007g04310|VIT_18s0001g08430|VIT_05s0051g00830|VIT_05s0049g01980	vvi:100248644|vvi:100260903|vvi:100242520|vvi:100251128|	100248644|100260903|100242520|100251128|	http://www.genome.jp/kegg-bin/show_pathway?vvi00290
Arachidonic acid metabolism	KEGG PATHWAY	vvi00590	3	11	0.240249	0.830576	VIT_04s0008g06780|VIT_08s0007g05800|VIT_11s0016g02830	vvi:100245697|vvi:100258980|vvi:100247429|	100245697|100258980|100247429|	http://www.genome.jp/kegg-bin/show_pathway?vvi00590
Fatty acid elongation	KEGG PATHWAY	vvi00062	5	24	0.317457	1	VIT_04s0008g02250|VIT_14s0006g02990|VIT_18s0001g12550|VIT_06s0004g04130|VIT_05s0020g04540	vvi:100252499|vvi:100266928|vvi:100260817|vvi:100255240|vvi:100263066|	100252499|100266928|100260817|100255240|100263066|	http://www.genome.jp/kegg-bin/show_pathway?vvi00062
Cysteine and methionine metabolism	KEGG PATHWAY	vvi00270	13	72	0.33064	1	VIT_17s0000g09840|VIT_00s2086g00010|VIT_02s0025g02560|VIT_14s0030g01560|VIT_18s0001g03660|VIT_12s0028g03200|VIT_14s0083g00580|VIT_01s0011g05860|VIT_11s0037g00940|VIT_11s0037g00950|VIT_14s0060g00480|VIT_19s0015g00130|VIT_01s0010g00980|VIT_01s0010g00990|VIT_19s0014g02190	vvi:100265604|vvi:100232928|vvi:100253026|vvi:100264196|vvi:100258602|vvi:100253895|vvi:100265287|vvi:100245641|vvi:100241620|vvi:100241620|vvi:100251171|vvi:100246391|vvi:100240686|vvi:100240686|vvi:100241782|	100265604|100232928|100253026|100264196|100258602|100253895|100265287|100245641|100241620|100241620|100251171|100246391|100240686|100240686|100241782|	http://www.genome.jp/kegg-bin/show_pathway?vvi00270
alpha-Linolenic acid metabolism	KEGG PATHWAY	vvi00592	6	31	0.353584	1	VIT_06s0004g01510|VIT_18s0001g11630|VIT_18s0041g02060|VIT_18s0041g02080|VIT_08s0007g05800|VIT_12s0059g01060	vvi:100243312|vvi:100267750|vvi:100267062|vvi:100244746|vvi:100258980|vvi:100251750|	100243312|100267750|100267062|100244746|100258980|100251750|	http://www.genome.jp/kegg-bin/show_pathway?vvi00592
Fatty acid metabolism	KEGG PATHWAY	vvi01212	11	62	0.373804	1	VIT_10s0003g03070|VIT_08s0007g07520|VIT_08s0007g06450|VIT_05s0094g00750|VIT_00s0357g00020|VIT_08s0032g00050|VIT_06s0004g04130|VIT_02s0025g01410|VIT_18s0001g02810|VIT_09s0002g06970|VIT_08s0105g00430	vvi:100258842|vvi:100246875|vvi:100252129|vvi:100242444|vvi:100266972|vvi:100247941|vvi:100255240|vvi:100265062|vvi:100265978|vvi:100249077|vvi:100247097|	100258842|100246875|100252129|100242444|100266972|100247941|100255240|100265062|100265978|100249077|100247097|	http://www.genome.jp/kegg-bin/show_pathway?vvi01212
Thiamine metabolism	KEGG PATHWAY	vvi00730	3	14	0.377747	1	VIT_05s0020g02130|VIT_07s0005g00210|VIT_06s0004g06130	vvi:100249323|vvi:100246863|vvi:100250096|	100249323|100246863|100250096|	http://www.genome.jp/kegg-bin/show_pathway?vvi00730
Ribosome biogenesis in eukaryotes	KEGG PATHWAY	vvi03008	14	83	0.422686	1	VIT_17s0000g01720|VIT_08s0007g07410|VIT_07s0141g00530|VIT_16s0050g00880|VIT_14s0066g02620|VIT_08s0032g00330|VIT_11s0016g04780|VIT_04s0008g05020|VIT_08s0007g00730|VIT_13s0047g00460|VIT_11s0016g05140|VIT_09s0002g01610|VIT_08s0007g04690|VIT_07s0104g01060|VIT_08s0007g05320	vvi:100267928|vvi:100245323|vvi:100263672|vvi:100266267|vvi:100247518|vvi:100263244|vvi:100250818|vvi:100250818|vvi:100266615|vvi:100260745|vvi:100252442|vvi:100244657|vvi:100250257|vvi:100264761|vvi:100258999|	100267928|100245323|100263672|100266267|100247518|100263244|100250818|100250818|100266615|100260745|100252442|100244657|100250257|100264761|100258999|	http://www.genome.jp/kegg-bin/show_pathway?vvi03008
Pentose and glucuronate interconversions	KEGG PATHWAY	vvi00040	9	53	0.449726	1	VIT_18s0001g08260|VIT_04s0023g02810|VIT_01s0026g00220|VIT_14s0066g00340|VIT_08s0040g02740|VIT_15s0048g00510|VIT_10s0116g00590|VIT_07s0005g00730|VIT_17s0000g06450	vvi:100252425|vvi:100247106|vvi:100267386|vvi:100264538|vvi:100255011|vvi:100255703|vvi:100253692|vvi:100245304|vvi:100267206|	100252425|100247106|100267386|100264538|100255011|100255703|100253692|100245304|100267206|	http://www.genome.jp/kegg-bin/show_pathway?vvi00040
Biotin metabolism	KEGG PATHWAY	vvi00780	3	16	0.467016	1	VIT_10s0003g03070|VIT_08s0007g07520|VIT_00s0357g00020	vvi:100258842|vvi:100246875|vvi:100266972|	100258842|100246875|100266972|	http://www.genome.jp/kegg-bin/show_pathway?vvi00780
Valine, leucine and isoleucine degradation	KEGG PATHWAY	vvi00280	7	42	0.490808	1	VIT_05s0077g01210|VIT_05s0020g00380|VIT_18s0001g08430|VIT_04s0023g02810|VIT_04s0044g01490|VIT_01s0026g00220|VIT_06s0009g02640	vvi:100246616|vvi:100246037|vvi:100260903|vvi:100247106|vvi:100258429|vvi:100267386|vvi:100264975|	100246616|100246037|100260903|100247106|100258429|100267386|100264975|	http://www.genome.jp/kegg-bin/show_pathway?vvi00280
Histidine metabolism	KEGG PATHWAY	vvi00340	3	17	0.509487	1	VIT_18s0076g00360|VIT_04s0023g02810|VIT_01s0026g00220	vvi:100258141|vvi:100247106|vvi:100267386|	100258141|100247106|100267386|	http://www.genome.jp/kegg-bin/show_pathway?vvi00340
Inositol phosphate metabolism	KEGG PATHWAY	vvi00562	7	43	0.517195	1	VIT_13s0019g01090|VIT_11s0016g00360|VIT_18s0001g03820|VIT_03s0038g01780|VIT_18s0001g08310|VIT_07s0031g00920|VIT_12s0034g01790	vvi:100263345|vvi:100267980|vvi:100250604|vvi:100260576|vvi:100267838|vvi:100259515|vvi:100258261|	100263345|100267980|100250604|100260576|100267838|100259515|100258261|	http://www.genome.jp/kegg-bin/show_pathway?vvi00562
Glycolysis / Gluconeogenesis	KEGG PATHWAY	vvi00010	17	108	0.527788	1	VIT_05s0077g01210|VIT_05s0020g00380|VIT_10s0003g00990|VIT_13s0019g01090|VIT_01s0026g00220|VIT_08s0007g01570|VIT_04s0023g02810|VIT_03s0038g00670|VIT_11s0037g00070|VIT_03s0038g01780|VIT_06s0061g01340|VIT_01s0010g02460|VIT_16s0050g02180|VIT_19s0085g00380|VIT_04s0023g03010|VIT_14s0066g00410|VIT_00s0577g00020	vvi:100246616|vvi:100246037|vvi:100242845|vvi:100263345|vvi:100267386|vvi:100240924|vvi:100247106|vvi:100262354|vvi:100260378|vvi:100260576|vvi:100255054|vvi:100264789|vvi:100262029|vvi:100249576|vvi:100852851|vvi:100266308|vvi:100853988|	100246616|100246037|100242845|100263345|100267386|100240924|100247106|100262354|100260378|100260576|100255054|100264789|100262029|100249576|100852851|100266308|100853988|	http://www.genome.jp/kegg-bin/show_pathway?vvi00010
Taurine and hypotaurine metabolism	KEGG PATHWAY	vvi00430	2	11	0.531471	1	VIT_04s0079g00600|VIT_11s0016g02830	vvi:100256481|vvi:100247429|	100256481|100247429|	http://www.genome.jp/kegg-bin/show_pathway?vvi00430
Fructose and mannose metabolism	KEGG PATHWAY	vvi00051	7	44	0.54307	1	VIT_08s0007g01570|VIT_13s0019g01090|VIT_05s0102g00710|VIT_03s0038g00670|VIT_10s0116g00360|VIT_03s0038g01780|VIT_04s0023g03010	vvi:100240924|vvi:100263345|vvi:100245852|vvi:100262354|vvi:100256839|vvi:100260576|vvi:100852851|	100240924|100263345|100245852|100262354|100256839|100260576|100852851|	http://www.genome.jp/kegg-bin/show_pathway?vvi00051
Synthesis and degradation of ketone bodies	KEGG PATHWAY	vvi00072	1	5	0.572426	1	VIT_06s0009g02640	vvi:100264975|	100264975|	http://www.genome.jp/kegg-bin/show_pathway?vvi00072
Linoleic acid metabolism	KEGG PATHWAY	vvi00591	2	12	0.580617	1	VIT_06s0004g01510|VIT_08s0007g05800	vvi:100243312|vvi:100258980|	100243312|100258980|	http://www.genome.jp/kegg-bin/show_pathway?vvi00591
Galactose metabolism	KEGG PATHWAY	vvi00052	6	40	0.61041	1	VIT_02s0154g00090|VIT_10s0071g01100|VIT_09s0002g02320|VIT_05s0077g00690|VIT_08s0007g08310|VIT_19s0014g03250	vvi:100241232|vvi:100245638|vvi:100232951|vvi:100244839|vvi:100248608|vvi:100267558|	100241232|100245638|100232951|100244839|100248608|100267558|	http://www.genome.jp/kegg-bin/show_pathway?vvi00052
Cutin, suberine and wax biosynthesis	KEGG PATHWAY	vvi00073	2	13	0.625856	1	VIT_02s0025g03320|VIT_15s0021g00040	vvi:100247907|vvi:100252221|	100247907|100252221|	http://www.genome.jp/kegg-bin/show_pathway?vvi00073
Nicotinate and nicotinamide metabolism	KEGG PATHWAY	vvi00760	2	13	0.625856	1	VIT_17s0000g09490|VIT_14s0066g01240	vvi:100243361|vvi:100242339|	100243361|100242339|	http://www.genome.jp/kegg-bin/show_pathway?vvi00760
Pyrimidine metabolism	KEGG PATHWAY	vvi00240	15	101	0.627438	1	VIT_01s0127g00350|VIT_12s0028g03490|VIT_19s0014g00950|VIT_01s0026g02490|VIT_04s0044g00890|VIT_18s0001g14650|VIT_19s0090g01030|VIT_07s0031g01990|VIT_06s0004g03360|VIT_00s0194g00020|VIT_14s0066g00920|VIT_19s0085g01200|VIT_08s0007g05540|VIT_09s0002g01860|VIT_16s0022g00980	vvi:100267114|vvi:100245511|vvi:100257153|vvi:100244785|vvi:100242145|vvi:100853901|vvi:100246977|vvi:100261117|vvi:100262205|vvi:100246461|vvi:100257571|vvi:100248481|vvi:100853213|vvi:100263424|vvi:100248550|	100267114|100245511|100257153|100244785|100242145|100853901|100246977|100261117|100262205|100246461|100257571|100248481|100853213|100263424|100248550|	http://www.genome.jp/kegg-bin/show_pathway?vvi00240
Diterpenoid biosynthesis	KEGG PATHWAY	vvi00904	2	14	0.667207	1	VIT_04s0008g04940|VIT_09s0002g05270	vvi:100267924|vvi:100265167|	100267924|100265167|	http://www.genome.jp/kegg-bin/show_pathway?vvi00904
beta-Alanine metabolism	KEGG PATHWAY	vvi00410	5	36	0.682938	1	VIT_04s0079g00600|VIT_04s0023g02810|VIT_01s0026g00220|VIT_00s0225g00090|VIT_10s0116g00870	vvi:100256481|vvi:100247106|vvi:100267386|vvi:100249520|vvi:100246958|	100256481|100247106|100267386|100249520|100246958|	http://www.genome.jp/kegg-bin/show_pathway?vvi00410
Tryptophan metabolism	KEGG PATHWAY	vvi00380	4	29	0.685085	1	VIT_04s0044g00020|VIT_04s0023g02810|VIT_01s0026g00220|VIT_18s0122g01320	vvi:100853165|vvi:100247106|vvi:100267386|vvi:100244516|	100853165|100247106|100267386|100244516|	http://www.genome.jp/kegg-bin/show_pathway?vvi00380
Sulfur metabolism	KEGG PATHWAY	vvi00920	4	29	0.685085	1	VIT_10s0116g01650|VIT_19s0015g00130|VIT_14s0030g01560|VIT_12s0035g01210	vvi:100854884|vvi:100246391|vvi:100264196|vvi:100266092|	100854884|100246391|100264196|100266092|	http://www.genome.jp/kegg-bin/show_pathway?vvi00920
C5-Branched dibasic acid metabolism	KEGG PATHWAY	vvi00660	1	7	0.695668	1	VIT_05s0049g01980	vvi:100251128|	100251128|	http://www.genome.jp/kegg-bin/show_pathway?vvi00660
Pantothenate and CoA biosynthesis	KEGG PATHWAY	vvi00770	3	23	0.720386	1	VIT_15s0046g02170|VIT_18s0001g08430|VIT_05s0051g00830	vvi:100251716|vvi:100260903|vvi:100242520|	100251716|100260903|100242520|	http://www.genome.jp/kegg-bin/show_pathway?vvi00770
Fatty acid degradation	KEGG PATHWAY	vvi00071	5	38	0.729496	1	VIT_04s0023g02810|VIT_01s0026g00220|VIT_02s0025g01410|VIT_18s0001g02810|VIT_08s0032g00050	vvi:100247106|vvi:100267386|vvi:100265062|vvi:100265978|vvi:100247941|	100247106|100267386|100265062|100265978|100247941|	http://www.genome.jp/kegg-bin/show_pathway?vvi00071
Fatty acid biosynthesis	KEGG PATHWAY	vvi00061	4	31	0.736073	1	VIT_10s0003g03070|VIT_08s0007g07520|VIT_00s0357g00020|VIT_05s0094g00750	vvi:100258842|vvi:100246875|vvi:100266972|vvi:100242444|	100258842|100246875|100266972|100242444|	http://www.genome.jp/kegg-bin/show_pathway?vvi00061
One carbon pool by folate	KEGG PATHWAY	vvi00670	2	16	0.738748	1	VIT_00s0211g00120|VIT_10s0116g01540	vvi:100243424|vvi:100250401|	100243424|100250401|	http://www.genome.jp/kegg-bin/show_pathway?vvi00670
Sesquiterpenoid and triterpenoid biosynthesis	KEGG PATHWAY	vvi00909	1	8	0.743256	1	VIT_09s0054g01220	vvi:100259856|	100259856|	http://www.genome.jp/kegg-bin/show_pathway?vvi00909
Phenylalanine, tyrosine and tryptophan biosynthesis	KEGG PATHWAY	vvi00400	6	46	0.745679	1	VIT_17s0000g08660|VIT_13s0067g01110|VIT_12s0028g03200|VIT_00s0391g00070|VIT_12s0057g01240|VIT_19s0014g02190	vvi:100255305|vvi:100255311|vvi:100253895|vvi:100258475|vvi:100251045|vvi:100241782|	100255305|100255311|100253895|100258475|100251045|100241782|	http://www.genome.jp/kegg-bin/show_pathway?vvi00400
Photosynthesis	KEGG PATHWAY	vvi00195	11	82	0.754486	1	VIT_18s0001g02740|VIT_04s0008g05590|VIT_12s0035g00270|VIT_18s0001g11710|VIT_19s0015g01760|VIT_04s0044g01410|VIT_00s0125g00280|VIT_19s0014g05080|VIT_07s0005g04400|VIT_18s0001g14450|VIT_10s0003g04350	vvi:100245393|vvi:100250997|vvi:100249080|vvi:100260811|vvi:100244683|vvi:100232935|vvi:100247987|vvi:100253736|vvi:100260011|vvi:100252241|vvi:100261762|	100245393|100250997|100249080|100260811|100244683|100232935|100247987|100253736|100260011|100252241|100261762|	http://www.genome.jp/kegg-bin/show_pathway?vvi00195
Zeatin biosynthesis	KEGG PATHWAY	vvi00908	2	17	0.769316	1	VIT_04s0008g01880|VIT_19s0014g01630	vvi:100245801|vvi:100245121|	100245801|100245121|	http://www.genome.jp/kegg-bin/show_pathway?vvi00908
Other glycan degradation	KEGG PATHWAY	vvi00511	2	17	0.769316	1	VIT_04s0023g03650|VIT_14s0068g01110	vvi:100259071|vvi:100266854|	100259071|100266854|	http://www.genome.jp/kegg-bin/show_pathway?vvi00511
Phenylpropanoid biosynthesis	KEGG PATHWAY	vvi00940	16	118	0.769442	1	VIT_08s0040g00780|VIT_08s0040g01710|VIT_00s0615g00030|VIT_03s0180g00260|VIT_04s0023g02900|VIT_07s0031g00350|VIT_17s0000g02680|VIT_18s0001g14910|VIT_00s0220g00070|VIT_16s0039g02040|VIT_06s0004g02620|VIT_07s0129g00360|VIT_09s0018g01190|VIT_09s0070g00240|VIT_06s0004g07770|VIT_11s0052g01090	vvi:100263633|vvi:100241377|vvi:100255907|vvi:100257308|vvi:100267863|vvi:100243978|vvi:100255914|vvi:100262607|vvi:100241205|vvi:100245991|vvi:100241575|vvi:100266458|vvi:100265530|vvi:100251623|vvi:100257005|vvi:100254698|	100263633|100241377|100255907|100257308|100267863|100243978|100255914|100262607|100241205|100245991|100241575|100266458|100265530|100251623|100257005|100254698|	http://www.genome.jp/kegg-bin/show_pathway?vvi00940
Butanoate metabolism	KEGG PATHWAY	vvi00650	3	25	0.772735	1	VIT_03s0017g01760|VIT_04s0079g00600|VIT_06s0009g02640	vvi:100248495|vvi:100256481|vvi:100264975|	100248495|100256481|100264975|	http://www.genome.jp/kegg-bin/show_pathway?vvi00650
Lysine degradation	KEGG PATHWAY	vvi00310	3	25	0.772735	1	VIT_04s0023g02810|VIT_01s0026g00220|VIT_08s0056g01660	vvi:100247106|vvi:100267386|vvi:100260473|	100247106|100267386|100260473|	http://www.genome.jp/kegg-bin/show_pathway?vvi00310
Vitamin B6 metabolism	KEGG PATHWAY	vvi00750	1	9	0.783407	1	VIT_06s0004g06640	vvi:100260451|	100260451|	http://www.genome.jp/kegg-bin/show_pathway?vvi00750
Brassinosteroid biosynthesis	KEGG PATHWAY	vvi00905	1	9	0.783407	1	VIT_04s0023g02650	vvi:100259060|	100259060|	http://www.genome.jp/kegg-bin/show_pathway?vvi00905
Glycosphingolipid biosynthesis - globo series	KEGG PATHWAY	vvi00603	1	9	0.783407	1	VIT_10s0071g01100	vvi:100245638|	100245638|	http://www.genome.jp/kegg-bin/show_pathway?vvi00603
RNA polymerase	KEGG PATHWAY	vvi03020	5	41	0.789702	1	VIT_01s0127g00350|VIT_00s0194g00020|VIT_08s0007g05540|VIT_09s0002g01860|VIT_18s0001g14650	vvi:100267114|vvi:100246461|vvi:100853213|vvi:100263424|vvi:100853901|	100267114|100246461|100853213|100263424|100853901|	http://www.genome.jp/kegg-bin/show_pathway?vvi03020
Tyrosine metabolism	KEGG PATHWAY	vvi00350	5	42	0.80728	1	VIT_12s0028g03200|VIT_19s0014g02190|VIT_07s0005g04480|VIT_00s0225g00090|VIT_00s0480g00070	vvi:100253895|vvi:100241782|vvi:100251450|vvi:100249520|vvi:100256583|	100253895|100241782|100251450|100249520|100256583|	http://www.genome.jp/kegg-bin/show_pathway?vvi00350
Amino sugar and nucleotide sugar metabolism	KEGG PATHWAY	vvi00520	13	101	0.815749	1	VIT_14s0030g02180|VIT_08s0040g00320|VIT_05s0102g00710|VIT_05s0077g00690|VIT_14s0066g00340|VIT_11s0149g00280|VIT_05s0029g00420|VIT_03s0038g03750|VIT_05s0020g04510|VIT_03s0038g03400|VIT_08s0032g00890|VIT_05s0020g02880|VIT_03s0038g04570	vvi:100233034|vvi:100258574|vvi:100245852|vvi:100244839|vvi:100264538|vvi:100248333|vvi:100241904|vvi:100246897|vvi:100245900|vvi:100232985|vvi:100247929|vvi:100263079|vvi:100253688|	100233034|100258574|100245852|100244839|100264538|100248333|100241904|100246897|100245900|100232985|100247929|100263079|100253688|	http://www.genome.jp/kegg-bin/show_pathway?vvi00520
Glycosaminoglycan degradation	KEGG PATHWAY	vvi00531	1	10	0.817283	1	VIT_14s0060g02250	vvi:100264954|	100264954|	http://www.genome.jp/kegg-bin/show_pathway?vvi00531
Phosphatidylinositol signaling system	KEGG PATHWAY	vvi04070	4	35	0.818893	1	VIT_11s0016g00360|VIT_18s0001g03820|VIT_12s0034g01790|VIT_18s0001g08310	vvi:100267980|vvi:100250604|vvi:100258261|vvi:100267838|	100267980|100250604|100258261|100267838|	http://www.genome.jp/kegg-bin/show_pathway?vvi04070
Glycerophospholipid metabolism	KEGG PATHWAY	vvi00564	8	67	0.842518	1	VIT_18s0001g10680|VIT_18s0001g08800|VIT_14s0219g00280|VIT_14s0060g02200|VIT_08s0007g02000|VIT_08s0007g05800|VIT_17s0000g02430|VIT_09s0002g06010	vvi:100266011|vvi:100260799|vvi:100261224|vvi:100252917|vvi:100264832|vvi:100258980|vvi:100254279|vvi:100246445|	100266011|100260799|100261224|100252917|100264832|100258980|100254279|100246445|	http://www.genome.jp/kegg-bin/show_pathway?vvi00564
Ribosome	KEGG PATHWAY	vvi03010	40	295	0.85978	1	VIT_01s0010g03370|VIT_13s0019g02240|VIT_06s0080g00740|VIT_07s0197g00010|VIT_08s0007g06890|VIT_02s0025g02890|VIT_09s0002g02520|VIT_19s0135g00100|VIT_16s0022g01590|VIT_06s0004g04090|VIT_14s0068g00880|VIT_06s0080g00400|VIT_05s0020g00810|VIT_06s0080g00440|VIT_09s0002g01620|VIT_07s0129g00160|VIT_17s0000g09390|VIT_16s0013g02020|VIT_17s0000g09110|VIT_11s0037g00080|VIT_08s0058g00390|VIT_08s0007g06150|VIT…	vvi:100257483|vvi:100253080|vvi:100248468|vvi:100251177|vvi:100241755|vvi:100263279|vvi:100249819|vvi:100255695|vvi:100242961|vvi:100262091|vvi:100248037|vvi:100263858|vvi:100257955|vvi:100246720|vvi:100253227|vvi:100242242|vvi:100255272|vvi:100249052|vvi:100250040|vvi:100265590|vvi:100262686|vvi:100257150|vvi:100243655|vvi:100267090|vvi:100241180|vvi:100261418|vvi:100267189|vvi:100251462|vvi:100…	100257483|100253080|100248468|100251177|100241755|100263279|100249819|100255695|100242961|100262091|100248037|100263858|100257955|100246720|100253227|100242242|100255272|100249052|100250040|100265590|100262686|100257150|100243655|100267090|100241180|100261418|100267189|100251462|100258124|100260300|100242825|100246602|100244922|100257717|100232926|100252405|100245594|100241995|100249434|100267870|	http://www.genome.jp/kegg-bin/show_pathway?vvi03010
ABC transporters	KEGG PATHWAY	vvi02010	2	21	0.862351	1	VIT_08s0007g05060|VIT_02s0012g01660	vvi:100262262|vvi:100248951|	100262262|100248951|	http://www.genome.jp/kegg-bin/show_pathway?vvi02010
Sulfur relay system	KEGG PATHWAY	vvi04122	1	12	0.869977	1	VIT_18s0001g03550	vvi:100246543|	100246543|	http://www.genome.jp/kegg-bin/show_pathway?vvi04122
Protein processing in endoplasmic reticulum	KEGG PATHWAY	vvi04141	24	186	0.873588	1	VIT_13s0019g03000|VIT_14s0060g01340|VIT_03s0038g02390|VIT_12s0028g01390|VIT_12s0059g01560|VIT_01s0010g02290|VIT_00s0707g00010|VIT_00s0992g00020|VIT_06s0004g04510|VIT_15s0046g01400|VIT_13s0019g02930|VIT_13s0019g02820|VIT_03s0063g02100|VIT_13s0019g04240|VIT_06s0004g02890|VIT_05s0020g01320|VIT_09s0002g04250|VIT_18s0001g14500|VIT_02s0025g00280|VIT_13s0019g02740|VIT_07s0031g02180|VIT_13s0019g02780|VIT…	vvi:100263355|vvi:100240934|vvi:100248604|vvi:100267696|vvi:100243120|vvi:100261354|vvi:100260546|vvi:100260546|vvi:100253562|vvi:100232965|vvi:100253085|vvi:100265108|vvi:100250299|vvi:100256415|vvi:100246809|vvi:100233054|vvi:100265209|vvi:100267648|vvi:100265661|vvi:100261497|vvi:100249111|vvi:100249533|vvi:100264968|vvi:100254733|vvi:100258010|	100263355|100240934|100248604|100267696|100243120|100261354|100260546|100260546|100253562|100232965|100253085|100265108|100250299|100256415|100246809|100233054|100265209|100267648|100265661|100261497|100249111|100249533|100264968|100254733|100258010|	http://www.genome.jp/kegg-bin/show_pathway?vvi04141
Steroid biosynthesis	KEGG PATHWAY	vvi00100	2	22	0.879497	1	VIT_08s0007g05800|VIT_14s0006g02690	vvi:100258980|vvi:100265283|	100258980|100265283|	http://www.genome.jp/kegg-bin/show_pathway?vvi00100
Cyanoamino acid metabolism	KEGG PATHWAY	vvi00460	4	40	0.891047	1	VIT_00s0220g00070|VIT_17s0000g02680|VIT_00s0211g00120|VIT_11s0016g02830	vvi:100241205|vvi:100255914|vvi:100243424|vvi:100247429|	100241205|100255914|100243424|100247429|	http://www.genome.jp/kegg-bin/show_pathway?vvi00460
Selenocompound metabolism	KEGG PATHWAY	vvi00450	1	14	0.907483	1	VIT_02s0025g02560	vvi:100253026|	100253026|	http://www.genome.jp/kegg-bin/show_pathway?vvi00450
Purine metabolism	KEGG PATHWAY	vvi00230	15	128	0.915607	1	VIT_01s0127g00350|VIT_01s0026g02490|VIT_08s0105g00570|VIT_19s0014g00950|VIT_18s0001g14650|VIT_07s0031g01990|VIT_00s0194g00020|VIT_16s0050g02180|VIT_14s0066g00920|VIT_15s0021g00460|VIT_11s0149g00040|VIT_13s0019g02070|VIT_09s0002g01860|VIT_08s0007g05540|VIT_02s0025g03430	vvi:100267114|vvi:100244785|vvi:100252323|vvi:100257153|vvi:100853901|vvi:100261117|vvi:100246461|vvi:100262029|vvi:100257571|vvi:100244506|vvi:100256872|vvi:100246154|vvi:100263424|vvi:100853213|vvi:100246139|	100267114|100244785|100252323|100257153|100853901|100261117|100246461|100262029|100257571|100244506|100256872|100246154|100263424|100853213|100246139|	http://www.genome.jp/kegg-bin/show_pathway?vvi00230
Base excision repair	KEGG PATHWAY	vvi03410	3	34	0.918155	1	VIT_08s0007g02200|VIT_19s0014g00950|VIT_01s0010g00020	vvi:100256381|vvi:100257153|vvi:100256507|	100256381|100257153|100256507|	http://www.genome.jp/kegg-bin/show_pathway?vvi03410
Phenylalanine metabolism	KEGG PATHWAY	vvi00360	10	93	0.931747	1	VIT_08s0040g01710|VIT_11s0052g01090|VIT_07s0031g00350|VIT_07s0129g00360|VIT_16s0039g02040|VIT_06s0004g02620|VIT_12s0028g03200|VIT_06s0004g07770|VIT_00s0225g00090|VIT_19s0014g02190	vvi:100241377|vvi:100254698|vvi:100243978|vvi:100266458|vvi:100245991|vvi:100241575|vvi:100253895|vvi:100257005|vvi:100249520|vvi:100241782|	100241377|100254698|100243978|100266458|100245991|100241575|100253895|100257005|100249520|100241782|	http://www.genome.jp/kegg-bin/show_pathway?vvi00360
Folate biosynthesis	KEGG PATHWAY	vvi00790	1	16	0.934176	1	VIT_18s0001g03550	vvi:100246543|	100246543|	http://www.genome.jp/kegg-bin/show_pathway?vvi00790
Propanoate metabolism	KEGG PATHWAY	vvi00640	3	36	0.935786	1	VIT_04s0023g02810|VIT_01s0026g00220|VIT_10s0116g00870	vvi:100247106|vvi:100267386|vvi:100246958|	100247106|100267386|100246958|	http://www.genome.jp/kegg-bin/show_pathway?vvi00640
Ether lipid metabolism	KEGG PATHWAY	vvi00565	1	20	0.966689	1	VIT_08s0007g05800	vvi:100258980|	100258980|	http://www.genome.jp/kegg-bin/show_pathway?vvi00565
RNA degradation	KEGG PATHWAY	vvi03018	8	87	0.971845	1	VIT_14s0060g00720|VIT_07s0104g00700|VIT_09s0002g02230|VIT_09s0002g02240|VIT_06s0004g00240|VIT_07s0005g03680|VIT_15s0046g01420|VIT_05s0051g00340|VIT_14s0066g00920	vvi:100259555|vvi:100244305|vvi:100266920|vvi:100266920|vvi:100263832|vvi:100260023|vvi:100265488|vvi:100244356|vvi:100257571|	100259555|100244305|100266920|100266920|100263832|100260023|100265488|100244356|100257571|	http://www.genome.jp/kegg-bin/show_pathway?vvi03018
Phagosome	KEGG PATHWAY	vvi04145	6	71	0.974815	1	VIT_18s0001g14670|VIT_11s0016g00360|VIT_06s0009g02020|VIT_08s0040g00980|VIT_18s0001g14360|VIT_18s0001g08250	vvi:100266143|vvi:100267980|vvi:100265052|vvi:100244729|vvi:100259087|vvi:100247081|	100266143|100267980|100265052|100244729|100259087|100247081|	http://www.genome.jp/kegg-bin/show_pathway?vvi04145
Ubiquitin mediated proteolysis	KEGG PATHWAY	vvi04120	10	105	0.975295	1	VIT_03s0038g02390|VIT_15s0046g01400|VIT_06s0004g06550|VIT_16s0050g00020|VIT_07s0031g00160|VIT_05s0020g01320|VIT_06s0061g00710|VIT_08s0007g04790|VIT_10s0523g00030|VIT_18s0001g15010|VIT_04s0008g04480	vvi:100248604|vvi:100232965|vvi:100250121|vvi:100257557|vvi:100242395|vvi:100233054|vvi:100241783|vvi:100241783|vvi:100246063|vvi:100255759|vvi:100252623|	100248604|100232965|100250121|100257557|100242395|100233054|100241783|100241783|100246063|100255759|100252623|	http://www.genome.jp/kegg-bin/show_pathway?vvi04120
Glycosylphosphatidylinositol(GPI)-anchor biosynthesis	KEGG PATHWAY	vvi00563	1	22	0.976306	1	VIT_07s0095g00740	vvi:100262163|	100262163|	http://www.genome.jp/kegg-bin/show_pathway?vvi00563
Sphingolipid metabolism	KEGG PATHWAY	vvi00600	1	25	0.985789	1	VIT_10s0071g01100	vvi:100245638|	100245638|	http://www.genome.jp/kegg-bin/show_pathway?vvi00600
RNA transport	KEGG PATHWAY	vvi03013	13	136	0.985942	1	VIT_19s0015g01220|VIT_15s0021g02200|VIT_15s0021g00980|VIT_14s0006g01020|VIT_09s0002g04000|VIT_04s0008g03330|VIT_09s0002g03770|VIT_04s0008g03120|VIT_18s0076g00310|VIT_02s0025g01250|VIT_07s0031g00160|VIT_11s0016g04780|VIT_04s0008g05020|VIT_04s0043g00740	vvi:100241262|vvi:100265039|vvi:100261523|vvi:100257009|vvi:100254820|vvi:100256006|vvi:100244686|vvi:100242249|vvi:100242745|vvi:100263869|vvi:100242395|vvi:100250818|vvi:100250818|vvi:100253517|	100241262|100265039|100261523|100257009|100254820|100256006|100244686|100242249|100242745|100263869|100242395|100250818|100250818|100253517|	http://www.genome.jp/kegg-bin/show_pathway?vvi03013
Oxidative phosphorylation	KEGG PATHWAY	vvi00190	14	146	0.987996	1	VIT_08s0040g02470|VIT_07s0031g02690|VIT_04s0023g02050|VIT_04s0023g01650|VIT_17s0000g05540|VIT_04s0008g05590|VIT_14s0219g00150|VIT_11s0118g00350|VIT_00s0259g00160|VIT_19s0014g02730|VIT_09s0002g05950|VIT_11s0052g00620|VIT_00s0505g00030|VIT_04s0008g02460	vvi:100258490|vvi:100264660|vvi:100254798|vvi:100254718|vvi:100241576|vvi:100250997|vvi:100262907|vvi:100232894|vvi:100258657|vvi:100252052|vvi:100261810|vvi:100242786|vvi:7498551|vvi:100254244|	100258490|100264660|100254798|100254718|100241576|100250997|100262907|100232894|100258657|100252052|100261810|100242786|7498551|100254244|	http://www.genome.jp/kegg-bin/show_pathway?vvi00190
mRNA surveillance pathway	KEGG PATHWAY	vvi03015	8	96	0.988412	1	VIT_19s0015g00450|VIT_15s0046g03350|VIT_04s0023g00140|VIT_14s0006g01020|VIT_06s0004g00830|VIT_14s0066g02630|VIT_06s0004g05530|VIT_08s0007g04850	vvi:100268141|vvi:100261950|vvi:100256390|vvi:100257009|vvi:100262164|vvi:100242380|vvi:100250219|vvi:100253747|	100268141|100261950|100256390|100257009|100262164|100242380|100250219|100253747|	http://www.genome.jp/kegg-bin/show_pathway?vvi03015
Spliceosome	KEGG PATHWAY	vvi03040	14	149	0.990712	1	VIT_19s0015g01220|VIT_01s0026g00140|VIT_18s0166g00180|VIT_11s0078g00440|VIT_14s0006g01020|VIT_14s0066g01020|VIT_03s0038g04130|VIT_05s0020g00470|VIT_05s0049g01040|VIT_11s0016g05140|VIT_06s0004g04510|VIT_01s0150g00590|VIT_06s0004g06780|VIT_01s0011g06020	vvi:100241262|vvi:100263874|vvi:100256416|vvi:100266959|vvi:100257009|vvi:100264477|vvi:100262258|vvi:100252874|vvi:100249416|vvi:100252442|vvi:100253562|vvi:100264276|vvi:100253580|vvi:100242311|	100241262|100263874|100256416|100266959|100257009|100264477|100262258|100252874|100249416|100252442|100253562|100264276|100253580|100242311|	http://www.genome.jp/kegg-bin/show_pathway?vvi03040
N-Glycan biosynthesis	KEGG PATHWAY	vvi00510	2	41	0.991994	1	VIT_08s0040g02280|VIT_03s0063g02100	vvi:100256862|vvi:100250299|	100256862|100250299|	http://www.genome.jp/kegg-bin/show_pathway?vvi00510
Plant hormone signal transduction	KEGG PATHWAY	vvi04075	24	236	0.994624	1	VIT_09s0002g01850|VIT_15s0046g01280|VIT_03s0063g00310|VIT_09s0002g04080|VIT_12s0028g01110|VIT_03s0091g00310|VIT_03s0038g00940|VIT_18s0001g09700|VIT_04s0008g00210|VIT_15s0048g00530|VIT_04s0008g01420|VIT_14s0030g00410|VIT_12s0055g01160|VIT_05s0020g04690|VIT_11s0016g03180|VIT_03s0088g00810|VIT_09s0002g05160|VIT_11s0016g05410|VIT_17s0000g02230|VIT_13s0175g00120|VIT_07s0197g00080|VIT_14s0030g00440|VIT…	vvi:100241147|vvi:100251627|vvi:100243434|vvi:100253148|vvi:100262490|vvi:100250741|vvi:100262469|vvi:100266007|vvi:100252462|vvi:100260776|vvi:100242262|vvi:100250410|vvi:100253855|vvi:100254530|vvi:100243875|vvi:100258414|vvi:100258296|vvi:100267990|vvi:100245759|vvi:100266389|vvi:100240941|vvi:100249385|vvi:100255251|vvi:100262965|	100241147|100251627|100243434|100253148|100262490|100250741|100262469|100266007|100252462|100260776|100242262|100250410|100253855|100254530|100243875|100258414|100258296|100267990|100245759|100266389|100240941|100249385|100255251|100262965|	http://www.genome.jp/kegg-bin/show_pathway?vvi04075
Endocytosis	KEGG PATHWAY	vvi04144	5	76	0.995039	1	VIT_19s0090g00070|VIT_18s0001g03820|VIT_02s0012g02520|VIT_12s0034g01790|VIT_06s0004g04510	vvi:100262383|vvi:100250604|vvi:100264410|vvi:100258261|vvi:100253562|	100262383|100250604|100264410|100258261|100253562|	http://www.genome.jp/kegg-bin/show_pathway?vvi04144
Nucleotide excision repair	KEGG PATHWAY	vvi03420	2	52	0.998487	1	VIT_06s0004g06550|VIT_19s0014g00950	vvi:100250121|vvi:100257153|	100250121|100257153|	http://www.genome.jp/kegg-bin/show_pathway?vvi03420
Basal transcription factors	KEGG PATHWAY	vvi03022	1	41	0.999073	1	VIT_06s0004g05210	vvi:100241598|	100241598|	http://www.genome.jp/kegg-bin/show_pathway?vvi03022
Protein export	KEGG PATHWAY	vvi03060	1	41	0.999073	1	VIT_02s0025g01420	vvi:100266802|	100266802|	http://www.genome.jp/kegg-bin/show_pathway?vvi03060
Homologous recombination	KEGG PATHWAY	vvi03440	1	43	0.999341	1	VIT_19s0014g00950	vvi:100257153|	100257153|	http://www.genome.jp/kegg-bin/show_pathway?vvi03440
DNA replication	KEGG PATHWAY	vvi03030	1	43	0.999341	1	VIT_19s0014g00950	vvi:100257153|	100257153|	http://www.genome.jp/kegg-bin/show_pathway?vvi03030
Aminoacyl-tRNA biosynthesis	KEGG PATHWAY	vvi00970	4	108	0.999985	1	VIT_12s0057g00400|VIT_17s0000g00160|VIT_19s0015g00470|VIT_03s0038g03440	vvi:100256277|vvi:100257704|vvi:100258303|vvi:100255425|	100256277|100257704|100258303|100255425|	http://www.genome.jp/kegg-bin/show_pathway?vvi00970

## Sheet: Vd1vsMF1.DEG_KEGG_pathway_enric
Table S3. Details of the KEGG pathways in the study
##The most enriched pathway or disease terms:
##Statistical method: Hypergeometric test
##FDR correction method: Benjamini and Hochberg (1995)
#Term	Database	Id	Sample number	Background number	P-Value	Corrected P-Value	Genes	KO	Entrez_ID	Hyperlink
Flavonoid biosynthesis	KEGG PATHWAY	vvi00941	13	33	9.65052e-09	1.16771e-06	VIT_08s0040g00780|VIT_06s0004g08150|VIT_07s0031g00350|VIT_03s0063g00140|VIT_14s0068g00920|VIT_14s0068g00930|VIT_01s0011g02960|VIT_04s0023g03370|VIT_09s0018g01190|VIT_00s0361g00040|VIT_05s0136g00260|VIT_18s0001g14310|VIT_02s0025g04720	vvi:100263633|vvi:100253493|vvi:100243978|vvi:100233087|vvi:100232843|vvi:100263443|vvi:100232982|vvi:100233079|vvi:100265530|vvi:100232981|vvi:100258106|vvi:100253950|vvi:100233142|	100263633|100253493|100243978|100233087|100232843|100263443|100232982|100233079|100265530|100232981|100258106|100253950|100233142|	http://www.genome.jp/kegg-bin/show_pathway?vvi00941
Phenylpropanoid biosynthesis	KEGG PATHWAY	vvi00940	16	118	0.000879463	0.0361572	VIT_08s0040g00780|VIT_08s0040g01710|VIT_18s0072g00160|VIT_06s0004g08150|VIT_07s0031g00350|VIT_03s0063g00140|VIT_17s0000g02680|VIT_13s0019g04460|VIT_00s0220g00070|VIT_16s0039g02040|VIT_06s0004g02620|VIT_03s0180g00260|VIT_09s0018g01190|VIT_09s0070g00240|VIT_08s0032g00470|VIT_11s0052g01090	vvi:100263633|vvi:100241377|vvi:100854817|vvi:100253493|vvi:100243978|vvi:100233087|vvi:100255914|vvi:100233012|vvi:100241205|vvi:100245991|vvi:100241575|vvi:100257308|vvi:100265530|vvi:100251623|vvi:100254789|vvi:100254698|	100263633|100241377|100854817|100253493|100243978|100233087|100255914|100233012|100241205|100245991|100241575|100257308|100265530|100251623|100254789|100254698|	http://www.genome.jp/kegg-bin/show_pathway?vvi00940
Sulfur metabolism	KEGG PATHWAY	vvi00920	7	29	0.00089646	0.0361572	VIT_15s0046g02300|VIT_05s0020g04210|VIT_12s0059g00760|VIT_14s0068g02110|VIT_10s0116g01650|VIT_19s0015g00130|VIT_12s0035g01210	vvi:100255091|vvi:100259752|vvi:100233045|vvi:100263528|vvi:100854884|vvi:100246391|vvi:100266092|	100255091|100259752|100233045|100263528|100854884|100246391|100266092|	http://www.genome.jp/kegg-bin/show_pathway?vvi00920
Biosynthesis of secondary metabolites	KEGG PATHWAY	vvi01110	63	791	0.0025322	0.0618218	VIT_08s0040g01710|VIT_01s0011g02960|VIT_13s0067g00660|VIT_06s0004g08150|VIT_02s0025g01580|VIT_14s0068g00930|VIT_09s0054g01090|VIT_01s0026g00220|VIT_04s0023g02650|VIT_03s0180g00260|VIT_04s0023g03370|VIT_09s0018g01190|VIT_00s0361g00040|VIT_17s0000g00920|VIT_16s0022g02320|VIT_02s0025g04720|VIT_08s0040g00780|VIT_11s0016g00900|VIT_00s0220g00070|VIT_03s0017g00680|VIT_13s0064g00440|VIT_03s0063g00140|VIT…	vvi:100241377|vvi:100232982|vvi:100258692|vvi:100253493|vvi:100251292|vvi:100263443|vvi:100258153|vvi:100267386|vvi:100259060|vvi:100257308|vvi:100233079|vvi:100265530|vvi:100232981|vvi:100265999|vvi:100247590|vvi:100233142|vvi:100263633|vvi:100252622|vvi:100241205|vvi:100262362|vvi:100263590|vvi:100233087|vvi:100249323|vvi:100255914|vvi:100261061|vvi:100265470|vvi:100853165|vvi:100245931|vvi:100…	100241377|100232982|100258692|100253493|100251292|100263443|100258153|100267386|100259060|100257308|100233079|100265530|100232981|100265999|100247590|100233142|100263633|100252622|100241205|100262362|100263590|100233087|100249323|100255914|100261061|100265470|100853165|100245931|100242641|100232859|100265798|100245690|100249482|100232843|100247753|100260432|100259856|100251492|100267258|100267258…	http://www.genome.jp/kegg-bin/show_pathway?vvi01110
Stilbenoid, diarylheptanoid and gingerol biosynthesis	KEGG PATHWAY	vvi00945	5	18	0.00255462	0.0618218	VIT_08s0040g00780|VIT_06s0004g08150|VIT_07s0031g00350|VIT_09s0018g01190|VIT_03s0063g00140	vvi:100263633|vvi:100253493|vvi:100243978|vvi:100265530|vvi:100233087|	100263633|100253493|100243978|100265530|100233087|	http://www.genome.jp/kegg-bin/show_pathway?vvi00945
Ubiquinone and other terpenoid-quinone biosynthesis	KEGG PATHWAY	vvi00130	6	27	0.00328718	0.0662916	VIT_11s0052g01090|VIT_12s0028g00710|VIT_16s0039g02040|VIT_12s0028g03200|VIT_16s0039g01410|VIT_01s0127g00420	vvi:100254698|vvi:100248785|vvi:100245991|vvi:100253895|vvi:100242641|vvi:100246470|	100254698|100248785|100245991|100253895|100242641|100246470|	http://www.genome.jp/kegg-bin/show_pathway?vvi00130
Arginine and proline metabolism	KEGG PATHWAY	vvi00330	9	62	0.00736005	0.127224	VIT_11s0016g00900|VIT_16s0050g02670|VIT_13s0019g02360|VIT_07s0104g00610|VIT_14s0006g00350|VIT_01s0026g00220|VIT_14s0083g00520|VIT_14s0066g02170|VIT_11s0037g00950	vvi:100252622|vvi:100232840|vvi:100232881|vvi:100242605|vvi:100246404|vvi:100267386|vvi:100254983|vvi:100242241|vvi:100241620|	100252622|100232840|100232881|100242605|100246404|100267386|100254983|100242241|100241620|	http://www.genome.jp/kegg-bin/show_pathway?vvi00330
Brassinosteroid biosynthesis	KEGG PATHWAY	vvi00905	3	9	0.0114915	0.173808	VIT_14s0066g00170|VIT_04s0023g02650|VIT_13s0067g00660	vvi:100245690|vvi:100259060|vvi:100258692|	100245690|100259060|100258692|	http://www.genome.jp/kegg-bin/show_pathway?vvi00905
Glycerolipid metabolism	KEGG PATHWAY	vvi00561	7	46	0.0134923	0.179047	VIT_11s0016g00900|VIT_12s0142g00040|VIT_04s0008g06920|VIT_01s0026g00220|VIT_04s0008g01190|VIT_15s0046g03730|VIT_08s0007g02000	vvi:100252622|vvi:100260818|vvi:100247378|vvi:100267386|vvi:100242408|vvi:100251641|vvi:100264832|	100252622|100260818|100247378|100267386|100242408|100251641|100264832|	http://www.genome.jp/kegg-bin/show_pathway?vvi00561
Phenylalanine metabolism	KEGG PATHWAY	vvi00360	11	93	0.0147972	0.179047	VIT_08s0040g01710|VIT_11s0052g01090|VIT_18s0072g00160|VIT_06s0004g08150|VIT_07s0031g00350|VIT_03s0063g00140|VIT_13s0019g04460|VIT_12s0028g00710|VIT_16s0039g02040|VIT_06s0004g02620|VIT_12s0028g03200	vvi:100241377|vvi:100254698|vvi:100854817|vvi:100253493|vvi:100243978|vvi:100233087|vvi:100233012|vvi:100248785|vvi:100245991|vvi:100241575|vvi:100253895|	100241377|100254698|100854817|100253493|100243978|100233087|100233012|100248785|100245991|100241575|100253895|	http://www.genome.jp/kegg-bin/show_pathway?vvi00360
Tryptophan metabolism	KEGG PATHWAY	vvi00380	5	29	0.0212913	0.234204	VIT_00s0698g00010|VIT_17s0000g07790|VIT_01s0026g00220|VIT_18s0089g00590|VIT_11s0016g00900	vvi:100853165|vvi:100260432|vvi:100267386|vvi:100855181|vvi:100252622|	100853165|100260432|100267386|100855181|100252622|	http://www.genome.jp/kegg-bin/show_pathway?vvi00380
Glyoxylate and dicarboxylate metabolism	KEGG PATHWAY	vvi00630	7	54	0.0304558	0.307096	VIT_07s0104g00610|VIT_09s0002g04300|VIT_00s0698g00010|VIT_18s0001g04340|VIT_14s0006g00350|VIT_18s0089g00590|VIT_10s0003g01000	vvi:100242605|vvi:100251492|vvi:100853165|vvi:100267713|vvi:100246404|vvi:100855181|vvi:100232859|	100242605|100251492|100853165|100267713|100246404|100855181|100232859|	http://www.genome.jp/kegg-bin/show_pathway?vvi00630
Cysteine and methionine metabolism	KEGG PATHWAY	vvi00270	8	72	0.0480104	0.424734	VIT_16s0050g02670|VIT_15s0046g02300|VIT_07s0005g02230|VIT_12s0035g00060|VIT_05s0020g03860|VIT_12s0028g03200|VIT_19s0015g00130|VIT_11s0037g00950	vvi:100232840|vvi:100255091|vvi:100243560|vvi:100240896|vvi:100264835|vvi:100253895|vvi:100246391|vvi:100241620|	100232840|100255091|100243560|100240896|100264835|100253895|100246391|100241620|	http://www.genome.jp/kegg-bin/show_pathway?vvi00270
beta-Alanine metabolism	KEGG PATHWAY	vvi00410	5	36	0.0491428	0.424734	VIT_01s0026g00220|VIT_11s0016g00900|VIT_16s0050g02670|VIT_17s0000g00920|VIT_06s0009g02790	vvi:100267386|vvi:100252622|vvi:100232840|vvi:100265999|vvi:100249986|	100267386|100252622|100232840|100265999|100249986|	http://www.genome.jp/kegg-bin/show_pathway?vvi00410
Fatty acid degradation	KEGG PATHWAY	vvi00071	5	38	0.0597805	0.449403	VIT_01s0026g00220|VIT_11s0016g00900|VIT_18s0001g15410|VIT_07s0005g01790|VIT_18s0089g00590	vvi:100267386|vvi:100252622|vvi:100232853|vvi:100248587|vvi:100855181|	100267386|100252622|100232853|100248587|100855181|	http://www.genome.jp/kegg-bin/show_pathway?vvi00071
Pyruvate metabolism	KEGG PATHWAY	vvi00620	8	77	0.0664591	0.449403	VIT_15s0046g03340|VIT_11s0016g00900|VIT_01s0026g00220|VIT_12s0028g02180|VIT_10s0116g01660|VIT_01s0011g02740|VIT_18s0089g00590|VIT_10s0003g01000	vvi:100256854|vvi:100252622|vvi:100267386|vvi:100233103|vvi:100257313|vvi:100247335|vvi:100855181|vvi:100232859|	100256854|100252622|100267386|100233103|100257313|100247335|100855181|100232859|	http://www.genome.jp/kegg-bin/show_pathway?vvi00620
Sesquiterpenoid and triterpenoid biosynthesis	KEGG PATHWAY	vvi00909	2	8	0.0704724	0.449403	VIT_03s0038g00450|VIT_09s0054g01220	vvi:100265798|vvi:100259856|	100265798|100259856|	http://www.genome.jp/kegg-bin/show_pathway?vvi00909
Cyanoamino acid metabolism	KEGG PATHWAY	vvi00460	5	40	0.0716253	0.449403	VIT_18s0001g04340|VIT_08s0032g00470|VIT_00s0220g00070|VIT_15s0046g02300|VIT_17s0000g02680	vvi:100267713|vvi:100254789|vvi:100241205|vvi:100255091|vvi:100255914|	100267713|100254789|100241205|100255091|100255914|	http://www.genome.jp/kegg-bin/show_pathway?vvi00460
Photosynthesis - antenna proteins	KEGG PATHWAY	vvi00196	3	18	0.0768301	0.449403	VIT_07s0005g02220|VIT_10s0003g02900|VIT_12s0057g00630	vvi:100252066|vvi:100241745|vvi:100254533|	100252066|100241745|100254533|	http://www.genome.jp/kegg-bin/show_pathway?vvi00196
Circadian rhythm - plant	KEGG PATHWAY	vvi04712	4	29	0.0769916	0.449403	VIT_14s0068g00930|VIT_18s0157g00020|VIT_05s0136g00260|VIT_14s0068g00920	vvi:100263443|vvi:100254197|vvi:100258106|vvi:100232843|	100263443|100254197|100258106|100232843|	http://www.genome.jp/kegg-bin/show_pathway?vvi04712
Alanine, aspartate and glutamate metabolism	KEGG PATHWAY	vvi00250	5	41	0.0779955	0.449403	VIT_03s0017g01760|VIT_17s0000g00920|VIT_14s0006g00350|VIT_07s0104g00610|VIT_14s0066g01240	vvi:100248495|vvi:100265999|vvi:100246404|vvi:100242605|vvi:100242339|	100248495|100265999|100246404|100242605|100242339|	http://www.genome.jp/kegg-bin/show_pathway?vvi00250
Ascorbate and aldarate metabolism	KEGG PATHWAY	vvi00053	4	30	0.0850817	0.467949	VIT_11s0016g00900|VIT_01s0011g00690|VIT_01s0026g00220|VIT_04s0008g05490	vvi:100252622|vvi:100261061|vvi:100267386|vvi:100247405|	100252622|100261061|100267386|100247405|	http://www.genome.jp/kegg-bin/show_pathway?vvi00053
Steroid biosynthesis	KEGG PATHWAY	vvi00100	3	22	0.123258	0.648445	VIT_09s0054g01090|VIT_13s0064g00440|VIT_14s0006g02690	vvi:100258153|vvi:100263590|vvi:100265283|	100258153|100263590|100265283|	http://www.genome.jp/kegg-bin/show_pathway?vvi00100
Propanoate metabolism	KEGG PATHWAY	vvi00640	4	36	0.141466	0.713223	VIT_15s0046g03340|VIT_01s0026g00220|VIT_18s0089g00590|VIT_11s0016g00900	vvi:100256854|vvi:100267386|vvi:100855181|vvi:100252622|	100256854|100267386|100855181|100252622|	http://www.genome.jp/kegg-bin/show_pathway?vvi00640
Metabolic pathways	KEGG PATHWAY	vvi01100	93	1497	0.150443	0.728145	VIT_06s0004g01510|VIT_02s0025g01580|VIT_15s0046g02300|VIT_14s0068g00930|VIT_12s0028g00710|VIT_19s0014g05080|VIT_19s0015g00130|VIT_02s0025g04720|VIT_07s0031g00350|VIT_05s0020g02130|VIT_01s0011g00690|VIT_10s0003g01000|VIT_03s0038g00450|VIT_17s0000g02680|VIT_09s0002g04300|VIT_01s0011g02740|VIT_16s0100g00290|VIT_09s0070g00240|VIT_14s0006g00350|VIT_13s0019g04460|VIT_06s0004g05310|VIT_06s0004g05380|VIT…	vvi:100243312|vvi:100251292|vvi:100255091|vvi:100263443|vvi:100248785|vvi:100253736|vvi:100246391|vvi:100233142|vvi:100243978|vvi:100249323|vvi:100261061|vvi:100232859|vvi:100265798|vvi:100255914|vvi:100251492|vvi:100247335|vvi:100232980|vvi:100251623|vvi:100246404|vvi:100233012|vvi:100267258|vvi:100267258|vvi:100254789|vvi:100242241|vvi:100253950|vvi:100241377|vvi:100241904|vvi:100249986|vvi:100…	100243312|100251292|100255091|100263443|100248785|100253736|100246391|100233142|100243978|100249323|100261061|100232859|100265798|100255914|100251492|100247335|100232980|100251623|100246404|100233012|100267258|100267258|100254789|100242241|100253950|100241377|100241904|100249986|100247590|7498551|100241205|100260818|100242339|100245931|100252066|100242600|100250203|100254983|100267606|100254698|1…	http://www.genome.jp/kegg-bin/show_pathway?vvi01100
Butanoate metabolism	KEGG PATHWAY	vvi00650	3	25	0.16322	0.731469	VIT_03s0017g01760|VIT_17s0000g00920|VIT_18s0089g00590	vvi:100248495|vvi:100265999|vvi:100855181|	100248495|100265999|100855181|	http://www.genome.jp/kegg-bin/show_pathway?vvi00650
Lysine degradation	KEGG PATHWAY	vvi00310	3	25	0.16322	0.731469	VIT_11s0016g00900|VIT_01s0026g00220|VIT_18s0089g00590	vvi:100252622|vvi:100267386|vvi:100855181|	100252622|100267386|100855181|	http://www.genome.jp/kegg-bin/show_pathway?vvi00310
Degradation of aromatic compounds	KEGG PATHWAY	vvi01220	2	15	0.204937	0.842223	VIT_18s0001g15410|VIT_06s0004g08150	vvi:100232853|vvi:100253493|	100232853|100253493|	http://www.genome.jp/kegg-bin/show_pathway?vvi01220
Tyrosine metabolism	KEGG PATHWAY	vvi00350	4	42	0.208816	0.842223	VIT_12s0028g03200|VIT_12s0028g00710|VIT_18s0001g15410|VIT_12s0035g02040	vvi:100253895|vvi:100248785|vvi:100232853|vvi:100252270|	100253895|100248785|100232853|100252270|	http://www.genome.jp/kegg-bin/show_pathway?vvi00350
Valine, leucine and isoleucine degradation	KEGG PATHWAY	vvi00280	4	42	0.208816	0.842223	VIT_11s0016g00900|VIT_01s0026g00220|VIT_18s0089g00590|VIT_18s0001g14980	vvi:100252622|vvi:100267386|vvi:100855181|vvi:100245451|	100252622|100267386|100855181|100245451|	http://www.genome.jp/kegg-bin/show_pathway?vvi00280
Nitrogen metabolism	KEGG PATHWAY	vvi00910	3	30	0.23648	0.879851	VIT_14s0006g00350|VIT_01s0127g00070|VIT_07s0104g00610	vvi:100246404|vvi:100260250|vvi:100242605|	100246404|100260250|100242605|	http://www.genome.jp/kegg-bin/show_pathway?vvi00910
Zeatin biosynthesis	KEGG PATHWAY	vvi00908	2	17	0.247282	0.879851	VIT_05s0020g02630|VIT_07s0104g00270	vvi:100249482|vvi:100245931|	100249482|100245931|	http://www.genome.jp/kegg-bin/show_pathway?vvi00908
Histidine metabolism	KEGG PATHWAY	vvi00340	2	17	0.247282	0.879851	VIT_11s0016g00900|VIT_01s0026g00220	vvi:100252622|vvi:100267386|	100252622|100267386|	http://www.genome.jp/kegg-bin/show_pathway?vvi00340
Synthesis and degradation of ketone bodies	KEGG PATHWAY	vvi00072	1	5	0.251238	0.879851	VIT_18s0089g00590	vvi:100855181|	100855181|	http://www.genome.jp/kegg-bin/show_pathway?vvi00072
Glutathione metabolism	KEGG PATHWAY	vvi00480	6	76	0.254502	0.879851	VIT_16s0050g02670|VIT_19s0093g00310|VIT_04s0008g05490|VIT_07s0005g04890|VIT_05s0049g01100|VIT_06s0004g05670	vvi:100232840|vvi:100264557|vvi:100247405|vvi:100251558|vvi:100251134|vvi:100246830|	100232840|100264557|100247405|100251558|100251134|100246830|	http://www.genome.jp/kegg-bin/show_pathway?vvi00480
Glycine, serine and threonine metabolism	KEGG PATHWAY	vvi00260	4	50	0.308934	1	VIT_18s0001g04340|VIT_11s0016g00900|VIT_02s0025g03670|VIT_09s0002g04300	vvi:100267713|vvi:100252622|vvi:100247899|vvi:100251492|	100267713|100252622|100247899|100251492|	http://www.genome.jp/kegg-bin/show_pathway?vvi00260
Tropane, piperidine and pyridine alkaloid biosynthesis	KEGG PATHWAY	vvi00960	2	23	0.37373	1	VIT_06s0004g05310|VIT_06s0004g05380|VIT_12s0028g03200	vvi:100267258|vvi:100267258|vvi:100253895|	100267258|100267258|100253895|	http://www.genome.jp/kegg-bin/show_pathway?vvi00960
Galactose metabolism	KEGG PATHWAY	vvi00052	3	40	0.392248	1	VIT_08s0007g08310|VIT_16s0022g02320|VIT_02s0025g01580	vvi:100248608|vvi:100247590|vvi:100251292|	100248608|100247590|100251292|	http://www.genome.jp/kegg-bin/show_pathway?vvi00052
Limonene and pinene degradation	KEGG PATHWAY	vvi00903	1	9	0.406033	1	VIT_01s0026g00220	vvi:100267386|	100267386|	http://www.genome.jp/kegg-bin/show_pathway?vvi00903
Carbon fixation in photosynthetic organisms	KEGG PATHWAY	vvi00710	4	60	0.438256	1	VIT_08s0007g01590|VIT_01s0011g02740|VIT_12s0028g02180|VIT_10s0003g01000	vvi:100247753|vvi:100247335|vvi:100233103|vvi:100232859|	100247753|100247335|100233103|100232859|	http://www.genome.jp/kegg-bin/show_pathway?vvi00710
Fructose and mannose metabolism	KEGG PATHWAY	vvi00051	3	44	0.453125	1	VIT_08s0007g01590|VIT_16s0100g00290|VIT_10s0116g00360	vvi:100247753|vvi:100232980|vvi:100256839|	100247753|100232980|100256839|	http://www.genome.jp/kegg-bin/show_pathway?vvi00051
Fatty acid metabolism	KEGG PATHWAY	vvi01212	4	62	0.463523	1	VIT_15s0046g03340|VIT_07s0005g01790|VIT_18s0089g00590|VIT_08s0105g00430	vvi:100256854|vvi:100248587|vvi:100855181|vvi:100247097|	100256854|100248587|100855181|100247097|	http://www.genome.jp/kegg-bin/show_pathway?vvi01212
Taurine and hypotaurine metabolism	KEGG PATHWAY	vvi00430	1	11	0.471003	1	VIT_17s0000g00920	vvi:100265999|	100265999|	http://www.genome.jp/kegg-bin/show_pathway?vvi00430
Phenylalanine, tyrosine and tryptophan biosynthesis	KEGG PATHWAY	vvi00400	3	46	0.482619	1	VIT_01s0011g06260|VIT_12s0028g03200|VIT_15s0048g00360	vvi:100257728|vvi:100253895|vvi:100232912|	100257728|100253895|100232912|	http://www.genome.jp/kegg-bin/show_pathway?vvi00400
Linoleic acid metabolism	KEGG PATHWAY	vvi00591	1	12	0.500778	1	VIT_06s0004g01510	vvi:100243312|	100243312|	http://www.genome.jp/kegg-bin/show_pathway?vvi00591
Amino sugar and nucleotide sugar metabolism	KEGG PATHWAY	vvi00520	6	101	0.505157	1	VIT_03s0017g00680|VIT_01s0011g00690|VIT_05s0029g00420|VIT_04s0008g01190|VIT_02s0025g01580|VIT_16s0022g02320	vvi:100262362|vvi:100261061|vvi:100241904|vvi:100242408|vvi:100251292|vvi:100247590|	100262362|100261061|100241904|100242408|100251292|100247590|	http://www.genome.jp/kegg-bin/show_pathway?vvi00520
Glycerophospholipid metabolism	KEGG PATHWAY	vvi00564	4	67	0.524743	1	VIT_01s0011g01320|VIT_08s0007g02000|VIT_12s0142g00040|VIT_06s0004g06510	vvi:100245839|vvi:100264832|vvi:100260818|vvi:100250203|	100245839|100264832|100260818|100250203|	http://www.genome.jp/kegg-bin/show_pathway?vvi00564
alpha-Linolenic acid metabolism	KEGG PATHWAY	vvi00592	2	31	0.526808	1	VIT_06s0004g01510|VIT_14s0066g01690	vvi:100243312|vvi:100262833|	100243312|100262833|	http://www.genome.jp/kegg-bin/show_pathway?vvi00592
Cutin, suberine and wax biosynthesis	KEGG PATHWAY	vvi00073	1	13	0.52888	1	VIT_07s0141g00920	vvi:100259592|	100259592|	http://www.genome.jp/kegg-bin/show_pathway?vvi00073
Lysine biosynthesis	KEGG PATHWAY	vvi00300	1	13	0.52888	1	VIT_11s0016g00900	vvi:100252622|	100252622|	http://www.genome.jp/kegg-bin/show_pathway?vvi00300
Nicotinate and nicotinamide metabolism	KEGG PATHWAY	vvi00760	1	13	0.52888	1	VIT_14s0066g01240	vvi:100242339|	100242339|	http://www.genome.jp/kegg-bin/show_pathway?vvi00760
Selenocompound metabolism	KEGG PATHWAY	vvi00450	1	14	0.555404	1	VIT_05s0020g04210	vvi:100259752|	100259752|	http://www.genome.jp/kegg-bin/show_pathway?vvi00450
Thiamine metabolism	KEGG PATHWAY	vvi00730	1	14	0.555404	1	VIT_05s0020g02130	vvi:100249323|	100249323|	http://www.genome.jp/kegg-bin/show_pathway?vvi00730
Biosynthesis of amino acids	KEGG PATHWAY	vvi01230	11	202	0.588121	1	VIT_11s0016g00900|VIT_07s0005g02230|VIT_15s0046g02300|VIT_07s0104g00610|VIT_01s0011g06260|VIT_12s0028g03200|VIT_15s0048g00360|VIT_13s0019g02360|VIT_18s0001g04340|VIT_19s0015g00130|VIT_14s0006g00350	vvi:100252622|vvi:100243560|vvi:100255091|vvi:100242605|vvi:100257728|vvi:100253895|vvi:100232912|vvi:100232881|vvi:100267713|vvi:100246391|vvi:100246404|	100252622|100243560|100255091|100242605|100257728|100253895|100232912|100232881|100267713|100246391|100246404|	http://www.genome.jp/kegg-bin/show_pathway?vvi01230
One carbon pool by folate	KEGG PATHWAY	vvi00670	1	16	0.604064	1	VIT_18s0001g04340	vvi:100267713|	100267713|	http://www.genome.jp/kegg-bin/show_pathway?vvi00670
Photosynthesis	KEGG PATHWAY	vvi00195	4	82	0.684659	1	VIT_19s0014g05080|VIT_05s0020g03490|VIT_07s0151g01000|VIT_03s0017g00940	vvi:100253736|vvi:100244206|vvi:100242600|vvi:100245219|	100253736|100244206|100242600|100245219|	http://www.genome.jp/kegg-bin/show_pathway?vvi00195
Ether lipid metabolism	KEGG PATHWAY	vvi00565	1	20	0.686017	1	VIT_06s0004g06510	vvi:100250203|	100250203|	http://www.genome.jp/kegg-bin/show_pathway?vvi00565
Isoquinoline alkaloid biosynthesis	KEGG PATHWAY	vvi00950	1	20	0.686017	1	VIT_12s0028g03200	vvi:100253895|	100253895|	http://www.genome.jp/kegg-bin/show_pathway?vvi00950
Starch and sucrose metabolism	KEGG PATHWAY	vvi00500	7	141	0.686456	1	VIT_00s0220g00070|VIT_17s0000g02680|VIT_01s0011g00690|VIT_05s0029g00420|VIT_07s0005g00750|VIT_08s0032g00470|VIT_16s0022g02320	vvi:100241205|vvi:100255914|vvi:100261061|vvi:100241904|vvi:100267606|vvi:100254789|vvi:100247590|	100241205|100255914|100261061|100241904|100267606|100254789|100247590|	http://www.genome.jp/kegg-bin/show_pathway?vvi00500
Pentose phosphate pathway	KEGG PATHWAY	vvi00030	2	42	0.692435	1	VIT_08s0007g01590|VIT_16s0022g02320	vvi:100247753|vvi:100247590|	100247753|100247590|	http://www.genome.jp/kegg-bin/show_pathway?vvi00030
ABC transporters	KEGG PATHWAY	vvi02010	1	21	0.703708	1	VIT_02s0012g01660	vvi:100248951|	100248951|	http://www.genome.jp/kegg-bin/show_pathway?vvi02010
DNA replication	KEGG PATHWAY	vvi03030	2	43	0.704841	1	Novel00288|VIT_00s0587g00010	vvi:100266163|vvi:100255412|	100266163|100255412|	http://www.genome.jp/kegg-bin/show_pathway?vvi03030
Inositol phosphate metabolism	KEGG PATHWAY	vvi00562	2	43	0.704841	1	VIT_08s0105g00300|VIT_06s0004g06510	vvi:100243703|vvi:100250203|	100243703|100250203|	http://www.genome.jp/kegg-bin/show_pathway?vvi00562
Terpenoid backbone biosynthesis	KEGG PATHWAY	vvi00900	2	45	0.728403	1	VIT_05s0020g02130|VIT_18s0089g00590	vvi:100249323|vvi:100855181|	100249323|100855181|	http://www.genome.jp/kegg-bin/show_pathway?vvi00900
Glycolysis / Gluconeogenesis	KEGG PATHWAY	vvi00010	5	108	0.733883	1	VIT_08s0007g01590|VIT_18s0001g15410|VIT_16s0022g02320|VIT_01s0026g00220|VIT_11s0016g00900	vvi:100247753|vvi:100232853|vvi:100247590|vvi:100267386|vvi:100252622|	100247753|100232853|100247590|100267386|100252622|	http://www.genome.jp/kegg-bin/show_pathway?vvi00010
Pantothenate and CoA biosynthesis	KEGG PATHWAY	vvi00770	1	23	0.736163	1	VIT_06s0009g02790	vvi:100249986|	100249986|	http://www.genome.jp/kegg-bin/show_pathway?vvi00770
Carbon metabolism	KEGG PATHWAY	vvi01200	9	188	0.737646	1	VIT_15s0046g03340|VIT_15s0046g02300|VIT_08s0007g01590|VIT_18s0089g00590|VIT_01s0011g02740|VIT_18s0001g04340|VIT_19s0015g00130|VIT_12s0028g02180|VIT_10s0003g01000	vvi:100256854|vvi:100255091|vvi:100247753|vvi:100855181|vvi:100247335|vvi:100267713|vvi:100246391|vvi:100233103|vvi:100232859|	100256854|100255091|100247753|100855181|100247335|100267713|100246391|100233103|100232859|	http://www.genome.jp/kegg-bin/show_pathway?vvi01200
Fatty acid elongation	KEGG PATHWAY	vvi00062	1	24	0.751035	1	VIT_05s0020g04540	vvi:100263066|	100263066|	http://www.genome.jp/kegg-bin/show_pathway?vvi00062
Sphingolipid metabolism	KEGG PATHWAY	vvi00600	1	25	0.76507	1	VIT_14s0068g01300	vvi:100249818|	100249818|	http://www.genome.jp/kegg-bin/show_pathway?vvi00600
Biosynthesis of unsaturated fatty acids	KEGG PATHWAY	vvi01040	1	26	0.778316	1	VIT_08s0105g00430	vvi:100247097|	100247097|	http://www.genome.jp/kegg-bin/show_pathway?vvi01040
Carotenoid biosynthesis	KEGG PATHWAY	vvi00906	1	28	0.802613	1	VIT_13s0019g01010	vvi:100265470|	100265470|	http://www.genome.jp/kegg-bin/show_pathway?vvi00906
Pentose and glucuronate interconversions	KEGG PATHWAY	vvi00040	2	53	0.807247	1	VIT_01s0011g00690|VIT_01s0026g00220	vvi:100261061|vvi:100267386|	100261061|100267386|	http://www.genome.jp/kegg-bin/show_pathway?vvi00040
Fatty acid biosynthesis	KEGG PATHWAY	vvi00061	1	31	0.834166	1	VIT_15s0046g03340	vvi:100256854|	100256854|	http://www.genome.jp/kegg-bin/show_pathway?vvi00061
Mismatch repair	KEGG PATHWAY	vvi03430	1	33	0.852353	1	VIT_00s0587g00010	vvi:100255412|	100255412|	http://www.genome.jp/kegg-bin/show_pathway?vvi03430
Ribosome biogenesis in eukaryotes	KEGG PATHWAY	vvi03008	3	83	0.853345	1	VIT_13s0073g00710|VIT_08s0007g05320|VIT_13s0047g00460	vvi:100254321|vvi:100258999|vvi:100260745|	100254321|100258999|100260745|	http://www.genome.jp/kegg-bin/show_pathway?vvi03008
Phosphatidylinositol signaling system	KEGG PATHWAY	vvi04070	1	35	0.868548	1	VIT_08s0105g00300	vvi:100243703|	100243703|	http://www.genome.jp/kegg-bin/show_pathway?vvi04070
Peroxisome	KEGG PATHWAY	vvi04146	2	63	0.876795	1	VIT_00s0698g00010|VIT_07s0005g01790	vvi:100853165|vvi:100248587|	100853165|100248587|	http://www.genome.jp/kegg-bin/show_pathway?vvi04146
Homologous recombination	KEGG PATHWAY	vvi03440	1	43	0.917434	1	VIT_00s0587g00010	vvi:100255412|	100255412|	http://www.genome.jp/kegg-bin/show_pathway?vvi03440
2-Oxocarboxylic acid metabolism	KEGG PATHWAY	vvi01210	1	47	0.934575	1	VIT_17s0000g07790	vvi:100260432|	100260432|	http://www.genome.jp/kegg-bin/show_pathway?vvi01210
Citrate cycle (TCA cycle)	KEGG PATHWAY	vvi00020	1	48	0.938273	1	VIT_10s0003g01000	vvi:100232859|	100232859|	http://www.genome.jp/kegg-bin/show_pathway?vvi00020
Plant-pathogen interaction	KEGG PATHWAY	vvi04626	3	105	0.939876	1	VIT_02s0025g00510|VIT_08s0007g05790|VIT_12s0057g01140	vvi:100262101|vvi:100264151|vvi:100252764|	100262101|100264151|100252764|	http://www.genome.jp/kegg-bin/show_pathway?vvi04626
Nucleotide excision repair	KEGG PATHWAY	vvi03420	1	52	0.951095	1	VIT_00s0587g00010	vvi:100255412|	100255412|	http://www.genome.jp/kegg-bin/show_pathway?vvi03420
RNA degradation	KEGG PATHWAY	vvi03018	2	87	0.960417	1	VIT_01s0010g00920|VIT_09s0002g02230	vvi:100251252|vvi:100266920|	100251252|100266920|	http://www.genome.jp/kegg-bin/show_pathway?vvi03018
Ubiquitin mediated proteolysis	KEGG PATHWAY	vvi04120	2	105	0.983771	1	VIT_01s0026g01770|VIT_00s0265g00070	vvi:100265550|vvi:100266813|	100265550|100266813|	http://www.genome.jp/kegg-bin/show_pathway?vvi04120
Phagosome	KEGG PATHWAY	vvi04145	1	71	0.983844	1	VIT_02s0025g03680	vvi:100247828|	100247828|	http://www.genome.jp/kegg-bin/show_pathway?vvi04145
Aminoacyl-tRNA biosynthesis	KEGG PATHWAY	vvi00970	2	108	0.986048	1	VIT_17s0000g00160|VIT_19s0015g00470	vvi:100257704|vvi:100258303|	100257704|100258303|	http://www.genome.jp/kegg-bin/show_pathway?vvi00970
Endocytosis	KEGG PATHWAY	vvi04144	1	76	0.987934	1	VIT_13s0019g00350	vvi:100249811|	100249811|	http://www.genome.jp/kegg-bin/show_pathway?vvi04144
Protein processing in endoplasmic reticulum	KEGG PATHWAY	vvi04141	4	186	0.99412	1	VIT_13s0019g02780|VIT_13s0019g03000|VIT_18s0001g01570|VIT_13s0019g00860	vvi:100249533|vvi:100263355|vvi:100256188|vvi:100254799|	100249533|100263355|100256188|100254799|	http://www.genome.jp/kegg-bin/show_pathway?vvi04141
Purine metabolism	KEGG PATHWAY	vvi00230	2	128	0.994984	1	VIT_05s0020g04210|VIT_16s0022g02320	vvi:100259752|vvi:100247590|	100259752|100247590|	http://www.genome.jp/kegg-bin/show_pathway?vvi00230
Pyrimidine metabolism	KEGG PATHWAY	vvi00240	1	101	0.997204	1	VIT_06s0009g02790	vvi:100249986|	100249986|	http://www.genome.jp/kegg-bin/show_pathway?vvi00240
Ribosome	KEGG PATHWAY	vvi03010	6	295	0.999391	1	VIT_14s0068g00880|VIT_05s0020g03450|VIT_08s0032g00900|VIT_01s0010g03380|VIT_01s0026g02110|VIT_17s0000g06990	vvi:100248037|vvi:100245272|vvi:100247863|vvi:100262608|vvi:100267189|vvi:4025024|	100248037|100245272|100247863|100262608|100267189|4025024|	http://www.genome.jp/kegg-bin/show_pathway?vvi03010
Oxidative phosphorylation	KEGG PATHWAY	vvi00190	1	146	0.999801	1	VIT_00s0505g00030	vvi:7498551|	7498551|	http://www.genome.jp/kegg-bin/show_pathway?vvi00190
Plant hormone signal transduction	KEGG PATHWAY	vvi04075	1	236	0.999999	1	VIT_15s0048g02860	vvi:100267831|	100267831|	http://www.genome.jp/kegg-bin/show_pathway?vvi04075
