# Supplementary material for: Identification of the defense-related gene VdWRKY53 from the wild grapevine Vitis davidii using RNA sequencing and ectopic expression analysis in Arabidopsis
Source: Hereditas. 2019 Apr 26;156:14. doi: 10.1186/s41065-019-0089-5 (PMC6486689; doi:10.1186/s41065-019-0089-5)
Supplement: Supplementary file 4 — Details of genes classified in subcluster K03. (XLSX 69 kb) [file 41065_2019_89_MOESM4_ESM.xlsx]

## Sheet: Table S4
Table S4. Details of genes classified in the subcluster K03
Gene ID	VIV1 RPKM	VIV2 RPKM	VIV3 RPKM	VID1 RPKM	VID2 RPKM	VID3 RPKM	COG_class	COG_class_annotation	GO_annotation	KEGG_annotation	Swissprot_annotation	nr_annotation
VIT_14s0219g00110	6.11589	11.5937	3.90086	10.0656	45.7277	8.53303	--	--	Cellular Component: nucleus (GO:0005634);; Cellular Component: cytoplasm (GO:0005737);;	--	--	PREDICTED: uncharacterized protein LOC100256024 [Vitis vinifera]					COG_class	COG_class_annotation	GO_annotation	KEGG_annotation	Swissprot_annotation	nr_annotation
Vitis_vinifera_newGene_5305	0.925963	8.70732	1.14037	4.3149	18.8486	12.2126	--	--	Molecular Function: protein serine/threonine kinase activity (GO:0004674);; Molecular Function: ATP binding (GO:0005524);; Biological Process: protein phosphorylation (GO:0006468);; Molecular Function: polysaccharide binding (GO:0030247);;	--	--	PREDICTED: probable receptor-like protein kinase At1g67000 [Vitis vinifera]
VIT_05s0094g00770	3.11569	7.78059	3.62177	35.6283	59.6422	11.1757	[IQR]	--	Biological Process: very long-chain fatty acid metabolic process (GO:0000038);; Molecular Function: nucleotide binding (GO:0000166);; Molecular Function: protein binding (GO:0005515);; Cellular Component: cytoplasm (GO:0005737);; Cellular Component: cytosol (GO:0005829);; Cellular Component: plasma membrane (GO:0005886);; Biological Process: polysaccharide metabolic process (GO:0005976);; Biologi…	--	(+)-neomenthol dehydrogenase GN=SDR1 OS=Arabidopsis thaliana (Mouse-ear cress) PE=1 SV=1	PREDICTED: (+)-neomenthol dehydrogenase-like [Vitis vinifera]
VIT_00s0199g00190	8.64664	1.3988	7.66401	17.297	5.11137	0.00868792	--	--	Molecular Function: ATP binding (GO:0005524);; Cellular Component: cell wall (GO:0005618);; Cellular Component: nucleus (GO:0005634);; Cellular Component: nuclear envelope (GO:0005635);; Cellular Component: mitochondrion (GO:0005739);; Cellular Component: Golgi apparatus (GO:0005794);; Cellular Component: cytosol (GO:0005829);; Cellular Component: plasma membrane (GO:0005886);; Biological Process…	--	14-3-3-like protein GF14 kappa GN=GRF8 OS=Arabidopsis thaliana (Mouse-ear cress) PE=2 SV=2	PREDICTED: 14-3-3-like protein GF14 kappa [Vitis vinifera]
VIT_01s0011g05410	2.62951	3.75167	1.32031	5.66476	15.2624	3.99107	[D]	Cell cycle control, cell division, chromosome partitioning	Molecular Function: enzyme inhibitor activity (GO:0004857);; Biological Process: metabolic process (GO:0008152);; Cellular Component: membrane (GO:0016020);; Biological Process: cellular component organization (GO:0016043);; Molecular Function: hydrolase activity (GO:0016787);; Molecular Function: pectinesterase activity (GO:0030599);; Biological Process: negative regulation of catalytic activity…	--	21 kDa protein (Precursor) OS=Daucus carota (Carrot) PE=2 SV=1	PREDICTED: 21 kDa protein [Vitis vinifera]
VIT_12s0035g00340	3.98809	14.262	3.54628	19.6537	31.4345	16.8062	[O]	Posttranslational modification, protein turnover, chaperones	Molecular Function: binding (GO:0005488);; Molecular Function: ATP binding (GO:0005524);; Cellular Component: mitochondrion (GO:0005739);; Cellular Component: endoplasmic reticulum (GO:0005783);; Biological Process: generation of precursor metabolites and energy (GO:0006091);; Biological Process: biosynthetic process (GO:0009058);; Cellular Component: thylakoid (GO:0009579);; Biological Process: …	--	26S protease regulatory subunit 4 homolog GN=P0034A04.112 OS=Oryza sativa subsp. japonica (Rice) PE=2 SV=2	PREDICTED: probable mitochondrial chaperone BCS1-B-like isoform 1 [Vitis vinifera]
VIT_06s0004g07650	1.44219	5.3203	1.21055	0.917051	17.1668	5.19764	--	--	Molecular Function: O-acyltransferase activity (GO:0008374);; Biological Process: phenylpropanoid biosynthetic process (GO:0009699);; Biological Process: cellular component organization (GO:0016043);; Molecular Function: N-acyltransferase activity (GO:0016410);; Molecular Function: transferase activity, transferring acyl groups other than amino-acyl groups (GO:0016747);; Biological Process: cellu…	--	3&apos;-N-debenzoyl-2&apos;-deoxytaxol N-benzoyltransferase GN=TAX10 OS=Taxus canadensis (Canadian yew) PE=1 SV=1	PREDICTED: 3&apos;-N-debenzoyl-2&apos;-deoxytaxol N-benzoyltransferase-like [Vitis vinifera]
VIT_01s0010g02440	7.10533	24.4346	18.5423	34.5019	91.5172	45.2393	[V]	Defense mechanisms	Cellular Component: plant-type vacuole (GO:0000325);; Molecular Function: protein binding (GO:0005515);; Molecular Function: ATP binding (GO:0005524);; Cellular Component: vacuolar membrane (GO:0005774);; Cellular Component: Golgi apparatus (GO:0005794);; Cellular Component: plasma membrane (GO:0005886);; Biological Process: ATP catabolic process (GO:0006200);; Molecular Function: xenobiotic-tran…	--	ABC transporter C family member 3 GN=MJG19.3 OS=Arabidopsis thaliana (Mouse-ear cress) PE=1 SV=1	unnamed protein product [Vitis vinifera]
VIT_07s0005g04130	1.58078	4.55869	5.35245	3.02726	25.4687	11.2579	--	--	Biological Process: defense response to insect (GO:0002213);; Molecular Function: acid phosphatase activity (GO:0003993);; Cellular Component: vacuole (GO:0005773);; Biological Process: response to oxidative stress (GO:0006979);; Biological Process: response to wounding (GO:0009611);; Cellular Component: cytosolic ribosome (GO:0022626);; Biological Process: hyperosmotic salinity response (GO:0042…	--	Acid phosphatase 1 (Precursor) GN=APS1 OS=Solanum lycopersicum (Tomato) PE=2 SV=1	PREDICTED: acid phosphatase 1 [Vitis vinifera]
VIT_04s0008g05620	17.5304	21.5791	20.0486	21.6468	86.7952	48.6971	[F]	Nucleotide transport and metabolism	Molecular Function: adenine phosphoribosyltransferase activity (GO:0003999);; Molecular Function: ATP binding (GO:0005524);; Cellular Component: cytoplasm (GO:0005737);; Cellular Component: mitochondrion (GO:0005739);; Cellular Component: Golgi apparatus (GO:0005794);; Cellular Component: cytosol (GO:0005829);; Cellular Component: plasma membrane (GO:0005886);; Biological Process: purine ribonucl…	K00759|1e-136|vvi:100245563|hypothetical protein LOC100245563	Adenine phosphoribosyltransferase 2 GN=APT2 OS=Arabidopsis thaliana (Mouse-ear cress) PE=2 SV=1	PREDICTED: adenine phosphoribosyltransferase 2 [Vitis vinifera]
VIT_04s0044g01110	10.492	13.3742	3.51208	4.48808	147.757	3.48605	[C]	Energy production and conversion	Molecular Function: nucleotide binding (GO:0000166);; Biological Process: response to hypoxia (GO:0001666);; Molecular Function: alcohol dehydrogenase (NAD) activity (GO:0004022);; Cellular Component: cytosol (GO:0005829);; Cellular Component: plasma membrane (GO:0005886);; Molecular Function: zinc ion binding (GO:0008270);; Biological Process: response to salt stress (GO:0009651);; Biological Pr…	K00001|0.0|vvi:100232854|ADH2	Alcohol dehydrogenase 1 GN=ADH1 OS=Petunia hybrida (Petunia) PE=3 SV=1	hypothetical protein VITISV_039578 [Vitis vinifera]
VIT_14s0066g01550	3.86593	11.8868	2.25435	12.673	28.4179	7.49944	[C]	Energy production and conversion	Molecular Function: retinal dehydrogenase activity (GO:0001758);; Molecular Function: 3-chloroallyl aldehyde dehydrogenase activity (GO:0004028);; Molecular Function: aldehyde dehydrogenase (NAD) activity (GO:0004029);; Molecular Function: ATP binding (GO:0005524);; Cellular Component: cell wall (GO:0005618);; Cellular Component: mitochondrion (GO:0005739);; Cellular Component: peroxisome (GO:000…	K00128|0.0|vvi:100259296|hypothetical protein LOC100259296	Aldehyde dehydrogenase family 2 member B7, mitochondrial (Precursor) OS=Arabidopsis thaliana (Mouse-ear cress) PE=2 SV=2	PREDICTED: aldehyde dehydrogenase family 2 member B4, mitochondrial [Vitis vinifera]
VIT_10s0071g01120	0	0.0398805	0.0781576	5.08117	13.7206	3.39824	--	--	Biological Process: maltose metabolic process (GO:0000023);; Cellular Component: extracellular region (GO:0005576);; Biological Process: microtubule nucleation (GO:0007020);; Biological Process: oligosaccharide metabolic process (GO:0009311);; Cellular Component: plant-type cell wall (GO:0009505);; Biological Process: positive regulation of flower development (GO:0009911);; Biological Process: le…	K07407|0.0|vvi:100261154|hypothetical protein LOC100261154	Alpha-galactosidase (Precursor) OS=Coffea arabica (Arabian coffee) PE=1 SV=1	PREDICTED: alpha-galactosidase [Vitis vinifera]
VIT_03s0017g02110	3.54359	15.4999	2.02299	7.61589	24.2639	3.31015	--	--	Cellular Component: cytosol (GO:0005829);; Biological Process: iron ion transport (GO:0006826);; Biological Process: metabolic process (GO:0008152);; Biological Process: response to water deprivation (GO:0009414);; Cellular Component: chloroplast (GO:0009507);; Biological Process: response to wounding (GO:0009611);; Biological Process: abscisic acid-activated signaling pathway (GO:0009738);; Biol…	--	Anthocyanidin 3-O-glucosyltransferase 2 (Fragment) GN=GT2 OS=Manihot esculenta (Cassava) PE=2 SV=1	PREDICTED: putative UDP-glucose flavonoid 3-O-glucosyltransferase 3-like isoform 2 [Vitis vinifera]
VIT_07s0151g00440	3.84762	9.22637	3.60609	14.3377	22.727	8.88158	--	--	Molecular Function: sequence-specific DNA binding RNA polymerase II transcription factor activity (GO:0000981);; Molecular Function: DNA binding (GO:0003677);; Molecular Function: sequence-specific DNA binding transcription factor activity (GO:0003700);; Molecular Function: protein binding (GO:0005515);; Cellular Component: nucleus (GO:0005634);; Cellular Component: nucleolus (GO:0005730);; Biolo…	--	AP2-like ethylene-responsive transcription factor ANT GN=T28I19.30 OS=Arabidopsis thaliana (Mouse-ear cress) PE=1 SV=2	PREDICTED: AP2-like ethylene-responsive transcription factor ANT-like [Vitis vinifera]
VIT_00s0199g00310	8.72778	11.9556	27.8282	50.3924	14.8487	0.841703	--	--	Molecular Function: protein kinase activity (GO:0004672);; Biological Process: protein phosphorylation (GO:0006468);; Biological Process: multicellular organismal development (GO:0007275);; Biological Process: anatomical structure morphogenesis (GO:0009653);; Cellular Component: membrane (GO:0016020);; Biological Process: cellular component organization (GO:0016043);; Cellular Component: intracel…	--	Arabinogalactan protein 1 (Precursor) OS=Oryza sativa subsp. japonica (Rice) PE=1 SV=1	PREDICTED: uncharacterized protein LOC100853358 [Vitis vinifera]
VIT_06s0004g06830	1.41925	7.53934	1.11642	0.603181	41.2931	9.17669	[E]	Amino acid transport and metabolism	Molecular Function: asparagine synthase (glutamine-hydrolyzing) activity (GO:0004066);; Molecular Function: aspartate-ammonia ligase activity (GO:0004071);; Molecular Function: ATP binding (GO:0005524);; Cellular Component: cytoplasm (GO:0005737);; Cellular Component: cytosol (GO:0005829);; Biological Process: glutamine metabolic process (GO:0006541);; Biological Process: cellular amino acid cata…	K01953|0.0|vvi:100241610|hypothetical protein LOC100241610	Asparagine synthetase [glutamine-hydrolyzing] 1 GN=T21L8.90 OS=Arabidopsis thaliana (Mouse-ear cress) PE=2 SV=2	unnamed protein product [Vitis vinifera]
VIT_13s0019g01980	4.23891	10.3479	4.21636	12.5317	26.1766	15.9847	--	--	Biological Process: MAPK cascade (GO:0000165);; Molecular Function: aspartic-type endopeptidase activity (GO:0004190);; Molecular Function: ubiquitin-protein transferase activity (GO:0004842);; Molecular Function: copper ion binding (GO:0005507);; Molecular Function: protein binding (GO:0005515);; Cellular Component: extracellular region (GO:0005576);; Cellular Component: endoplasmic reticulum (G…	--	Aspartic proteinase PCS1 (Precursor) GN=T7H20.240 OS=Arabidopsis thaliana (Mouse-ear cress) PE=2 SV=1	unnamed protein product [Vitis vinifera]
VIT_03s0038g00940	1.30933	9.68084	5.97072	4.35428	38.9975	23.6772	--	--	Cellular Component: mitochondrion (GO:0005739);; Biological Process: response to auxin (GO:0009733);;	K14488|1e-105|vvi:100262469|hypothetical protein LOC100262469	Auxin-induced protein 6B OS=Glycine max (Soybean) PE=2 SV=1	PREDICTED: auxin-induced protein 6B-like [Vitis vinifera]
VIT_09s0054g01220	8.20402	42.7626	4.98501	37.9928	155.182	5.26883	[I]	Lipid transport and metabolism	Biological Process: pentacyclic triterpenoid biosynthetic process (GO:0019745);; Molecular Function: lupeol synthase activity (GO:0042299);; Molecular Function: beta-amyrin synthase activity (GO:0042300);; Biological Process: cuticle development (GO:0042335);; Molecular Function: alpha-amyrin synthase activity (GO:0042561);; Molecular Function: camelliol C synthase activity (GO:0090438);;	--	Beta-amyrin synthase GN=OSCBPY OS=Betula platyphylla (Asian white birch) PE=1 SV=1	PREDICTED: beta-amyrin synthase [Vitis vinifera]
VIT_02s0025g00420	0.195665	2.59785	0.624419	0.464592	13.4431	1.64438	[Q]	Secondary metabolites biosynthesis, transport and catabolism	Biological Process: polysaccharide biosynthetic process (GO:0000271);; Molecular Function: copper ion binding (GO:0005507);; Cellular Component: vacuolar membrane (GO:0005774);; Cellular Component: cytosol (GO:0005829);; Molecular Function: L-ascorbate oxidase activity (GO:0008447);; Biological Process: nucleotide biosynthetic process (GO:0009165);; Cellular Component: plant-type cell wall (GO:00…	--	Biological Process: transition metal ion transport (GO:0000041);; Molecular Function: calmodulin binding (GO:0005516);; Cellular Component: nucleus (GO:0005634);; Cellular Component: vacuolar membrane (GO:0005774);; Biological Process: regulation of transcription, DNA-templated (GO:0006355);; Biological Process: protein folding (GO:0006457);; Biological Process: oligopeptide transport (GO:0006857…	K13426|0.0|vvi:100251862|hypothetical protein LOC100251862	WRKY transcription factor 22 OS=Arabidopsis thaliana (Mouse-ear cress) PE=2 SV=1	PREDICTED: WRKY transcription factor 22-like [Vitis vinifera]
VIT_05s0102g00450	3.23078	3.14487	3.67886	14.5763	38.9898	9.40328	[TZDR]	--	Molecular Function: calcium ion binding (GO:0005509);; Cellular Component: extracellular region (GO:0005576);; Cellular Component: nucleus (GO:0005634);; Cellular Component: mitochondrion (GO:0005739);; Cellular Component: peroxisome (GO:0005777);; Cellular Component: plasma membrane (GO:0005886);; Biological Process: response to cold (GO:0009409);; Biological Process: double fertilization formin…	K13448|1e-155|vvi:100254364|hypothetical protein LOC100254364	Calmodulin-like protein 5 OS=Arabidopsis thaliana (Mouse-ear cress) PE=2 SV=2	PREDICTED: calmodulin-like protein 5 [Vitis vinifera]
VIT_07s0031g00700	0.783926	1.43257	0.733812	4.97676	13.7708	6.00627	[TZDR]	--	Molecular Function: nucleic acid binding (GO:0003676);; Molecular Function: signal transducer activity (GO:0004871);; Molecular Function: calcium ion binding (GO:0005509);; Molecular Function: protein binding (GO:0005515);; Molecular Function: ATP binding (GO:0005524);; Cellular Component: nucleus (GO:0005634);; Cellular Component: cytoplasm (GO:0005737);; Cellular Component: microtubule organizi…	--	Caltractin OS=Atriplex nummularia (Old man saltbush) PE=2 SV=1	PREDICTED: caltractin [Vitis vinifera]
VIT_19s0090g00570	0.919802	6.06068	2.2482	5.2043	10.8129	6.65721	--	--	Cellular Component: nucleus (GO:0005634);; Cellular Component: mitochondrial respiratory chain complex I (GO:0005747);; Cellular Component: plasma membrane (GO:0005886);; Molecular Function: NADH dehydrogenase (ubiquinone) activity (GO:0008137);; Cellular Component: integral component of membrane (GO:0016021);; Biological Process: cellular respiration (GO:0045333);;	--	CASP-like protein VIT_19s0090g00570 OS=Vitis vinifera (Grape) PE=2 SV=1	PREDICTED: UPF0497 membrane protein 16 [Vitis vinifera]
VIT_08s0058g00980	4.57323	13.6241	13.5137	24.3298	52.9811	9.60301	--	--	Biological Process: defense response to nematode (GO:0002215);; Molecular Function: peroxidase activity (GO:0004601);; Molecular Function: protein binding (GO:0005515);; Cellular Component: extracellular region (GO:0005576);; Cellular Component: cell wall (GO:0005618);; Cellular Component: Golgi apparatus (GO:0005794);; Cellular Component: cytosol (GO:0005829);; Biological Process: flower develop…	--	Cationic peroxidase 1 (Precursor) GN=PNC1 OS=Arachis hypogaea (Peanut) PE=1 SV=2	PREDICTED: cationic peroxidase 1-like [Vitis vinifera]
VIT_16s0039g02020	2.72734	12.4103	5.46426	6.89639	25.1046	5.53149	[M]	Cell wall/membrane/envelope biogenesis	Biological Process: microtubule cytoskeleton organization (GO:0000226);; Biological Process: double-strand break repair via homologous recombination (GO:0000724);; Biological Process: cytokinesis by cell plate formation (GO:0000911);; Cellular Component: endosome (GO:0005768);; Cellular Component: endoplasmic reticulum (GO:0005783);; Cellular Component: trans-Golgi network (GO:0005802);; Cellular…	--	Cellulose synthase-like protein D3 GN=T17B22.26 OS=Arabidopsis thaliana (Mouse-ear cress) PE=1 SV=1	PREDICTED: cellulose synthase-like protein D3-like [Vitis vinifera]
VIT_17s0000g08770	4.23029	11.5238	2.48007	12.041	20.3054	10.984	[RTKL]	--	Molecular Function: protein serine/threonine kinase activity (GO:0004674);; Molecular Function: calmodulin binding (GO:0005516);; Molecular Function: ATP binding (GO:0005524);; Cellular Component: plasma membrane (GO:0005886);; Biological Process: protein phosphorylation (GO:0006468);; Biological Process: ion transport (GO:0006811);; Biological Process: defense response (GO:0006952);; Cellular Co…	--	Cysteine-rich receptor-like protein kinase 2 (Precursor) GN=CRK2 OS=Arabidopsis thaliana (Mouse-ear cress) PE=2 SV=1	unnamed protein product [Vitis vinifera]
VIT_18s0001g11470	6.76088	270.325	32.8416	66.1055	202.805	73.5007	[Q]	Secondary metabolites biosynthesis, transport and catabolism	Molecular Function: monooxygenase activity (GO:0004497);; Molecular Function: iron ion binding (GO:0005506);; Molecular Function: electron carrier activity (GO:0009055);; Biological Process: response to UV (GO:0009411);; Cellular Component: chloroplast (GO:0009507);; Biological Process: response to organic substance (GO:0010033);; Biological Process: response to zinc ion (GO:0010043);; Cellular C…	--	Cytochrome P450 82A3 GN=CYP82A3 OS=Glycine max (Soybean) PE=2 SV=1	PREDICTED: cytochrome P450 82A3-like [Vitis vinifera]
VIT_01s0010g03210	4.75624	8.19012	1.12211	15.0993	23.556	9.71552	[S]	Function unknown	Molecular Function: protein kinase activity (GO:0004672);; Molecular Function: protein binding (GO:0005515);; Biological Process: polysaccharide metabolic process (GO:0005976);; Biological Process: cellular protein modification process (GO:0006464);; Biological Process: response to stress (GO:0006950);; Biological Process: organelle organization (GO:0006996);; Biological Process: metabolic proces…	--	DNA-damage-repair/toleration protein DRT100 (Precursor) OS=Arabidopsis thaliana (Mouse-ear cress) PE=2 SV=2	PREDICTED: LRR receptor-like serine/threonine-protein kinase GSO2-like [Vitis vinifera]
VIT_10s0003g01260	3.1984	14.1446	8.24782	13.7623	95.6732	27.4525	--	--	Molecular Function: DNA binding (GO:0003677);; Molecular Function: sequence-specific DNA binding transcription factor activity (GO:0003700);; Cellular Component: nucleus (GO:0005634);; Biological Process: regulation of transcription, DNA-templated (GO:0006355);; Biological Process: purine nucleobase transport (GO:0006863);; Biological Process: xylem development (GO:0010089);; Biological Process: …	--	Dof zinc finger protein DOF1.5 GN=F28N24.35 OS=Arabidopsis thaliana (Mouse-ear cress) PE=1 SV=1	PREDICTED: dof zinc finger protein DOF1.5-like [Vitis vinifera]
VIT_12s0028g02530	5.68734	24.7878	5.73918	24.0939	39.3841	11.2927	--	--	Molecular Function: ubiquitin-protein transferase activity (GO:0004842);; Molecular Function: binding (GO:0005488);; Cellular Component: nucleus (GO:0005634);; Biological Process: amino acid transport (GO:0006865);; Biological Process: anatomical structure morphogenesis (GO:0009653);; Cellular Component: membrane (GO:0016020);; Biological Process: protein ubiquitination (GO:0016567);; Cellular Co…	--	E3 ubiquitin-protein ligase ATL41 GN=ATL41 OS=Arabidopsis thaliana (Mouse-ear cress) PE=1 SV=1	PREDICTED: E3 ubiquitin-protein ligase ATL41-like [Vitis vinifera]
VIT_11s0016g03190	1.54985	15.8564	1.4981	7.28631	17.8202	5.84915	--	--	Biological Process: RNA methylation (GO:0001510);; Molecular Function: ubiquitin-protein transferase activity (GO:0004842);; Molecular Function: protein binding (GO:0005515);; Cellular Component: nucleolus (GO:0005730);; Cellular Component: vacuole (GO:0005773);; Cellular Component: Golgi apparatus (GO:0005794);; Cellular Component: plasma membrane (GO:0005886);; Biological Process: protein compl…	--	E3 ubiquitin-protein ligase CIP8 GN=CIP8 OS=Arabidopsis thaliana (Mouse-ear cress) PE=1 SV=1	unnamed protein product [Vitis vinifera]
VIT_05s0049g00550	1.33457	2.15391	4.34566	0	123.711	6.43034	--	--	Biological Process: response to abiotic stimulus (GO:0009628);; Biological Process: response to hormone (GO:0009725);; Biological Process: post-embryonic development (GO:0009791);; Biological Process: cellular component organization (GO:0016043);; Biological Process: cellular metabolic process (GO:0044237);; Biological Process: primary metabolic process (GO:0044238);; Biological Process: single-o…	--	Early nodulin-75 (Precursor) GN=ENOD2B OS=Glycine max (Soybean) PE=2 SV=2	PREDICTED: uncharacterized protein LOC100240909 [Vitis vinifera]
VIT_04s0008g06670	1.83939	1.34444	2.47017	4.60341	23.5377	6.93693	--	--	Biological Process: microtubule cytoskeleton organization (GO:0000226);; Biological Process: cytokinesis by cell plate formation (GO:0000911);; Molecular Function: copper ion binding (GO:0005507);; Cellular Component: vacuole (GO:0005773);; Molecular Function: electron carrier activity (GO:0009055);; Cellular Component: plasmodesma (GO:0009506);; Cellular Component: chloroplast (GO:0009507);; Cel…	--	Early nodulin-like protein 3 (Precursor) GN=At5g25090 OS=Arabidopsis thaliana (Mouse-ear cress) PE=1 SV=2	PREDICTED: early nodulin-like protein 1 [Vitis vinifera]
VIT_00s0340g00060	7.24615	1.09806	20.2813	94.3031	5.4428	1.53e-05	--	--	Molecular Function: hydrolase activity, hydrolyzing O-glycosyl compounds (GO:0004553);; Cellular Component: early endosome (GO:0005769);; Cellular Component: Golgi apparatus (GO:0005794);; Cellular Component: trans-Golgi network (GO:0005802);; Cellular Component: plasma membrane (GO:0005886);; Biological Process: carbohydrate metabolic process (GO:0005975);; Biological Process: glycolytic process…	--	Endoglucanase 12 GN=OSJNBa0067K08.14 OS=Oryza sativa subsp. japonica (Rice) PE=2 SV=2	PREDICTED: endoglucanase 12-like [Vitis vinifera]
VIT_00s0340g00050	6.70911	1.08615	30.3998	90.786	5.33992	0.000307482	--	--	Biological Process: polysaccharide catabolic process (GO:0000272);; Biological Process: regionalization (GO:0003002);; Cellular Component: early endosome (GO:0005769);; Cellular Component: Golgi apparatus (GO:0005794);; Cellular Component: trans-Golgi network (GO:0005802);; Cellular Component: plasma membrane (GO:0005886);; Biological Process: carbohydrate metabolic process (GO:0005975);; Biologi…	--	Endoglucanase 7 GN=KOR2 OS=Arabidopsis thaliana (Mouse-ear cress) PE=2 SV=1	unnamed protein product [Vitis vinifera]
VIT_04s0008g06000	1.68144	16.0269	9.65056	5.82742	103.832	21.9549	--	--	Biological Process: MAPK cascade (GO:0000165);; Biological Process: respiratory burst involved in defense response (GO:0002679);; Molecular Function: DNA binding (GO:0003677);; Molecular Function: sequence-specific DNA binding transcription factor activity (GO:0003700);; Molecular Function: protein binding (GO:0005515);; Cellular Component: nucleus (GO:0005634);; Biological Process: regulation of…	--	Ethylene-responsive transcription factor ERF003 GN=ERF003 OS=Arabidopsis thaliana (Mouse-ear cress) PE=2 SV=1	PREDICTED: ethylene-responsive transcription factor ERF003 [Vitis vinifera]
VIT_09s0002g09120	2.70703	5.77956	1.90272	3.48529	30.5041	10.0973	--	--	Molecular Function: DNA binding (GO:0003677);; Molecular Function: sequence-specific DNA binding transcription factor activity (GO:0003700);; Molecular Function: protein binding (GO:0005515);; Cellular Component: nucleus (GO:0005634);; Biological Process: regulation of transcription, DNA-templated (GO:0006355);; Biological Process: response to heat (GO:0009408);; Biological Process: response to c…	--	Ethylene-responsive transcription factor ERF003 GN=ERF003 OS=Arabidopsis thaliana (Mouse-ear cress) PE=2 SV=1	PREDICTED: ethylene-responsive transcription factor ERF003 isoform 1 [Vitis vinifera]
VIT_09s0002g09140	1.07441	3.85699	2.1584	3.19233	18.1346	13.8227	--	--	Biological Process: respiratory burst involved in defense response (GO:0002679);; Molecular Function: DNA binding (GO:0003677);; Molecular Function: sequence-specific DNA binding transcription factor activity (GO:0003700);; Molecular Function: protein binding (GO:0005515);; Cellular Component: nucleus (GO:0005634);; Biological Process: regulation of transcription, DNA-templated (GO:0006355);; Bio…	--	Ethylene-responsive transcription factor ERF003 GN=ERF003 OS=Arabidopsis thaliana (Mouse-ear cress) PE=2 SV=1	PREDICTED: ethylene-responsive transcription factor ERF003 [Vitis vinifera]
VIT_17s0000g06360	17.8815	63.3649	22.682	36.3842	141.096	40.1957	--	--	Molecular Function: structural constituent of cell wall (GO:0005199);; Cellular Component: extracellular region (GO:0005576);; Cellular Component: cytosol (GO:0005829);; Biological Process: syncytium formation (GO:0006949);; Cellular Component: plant-type cell wall (GO:0009505);; Cellular Component: plasmodesma (GO:0009506);; Cellular Component: chloroplast (GO:0009507);; Biological Process: resp…	--	Expansin-A1 (Precursor) GN=F10D13_18 OS=Arabidopsis thaliana (Mouse-ear cress) PE=2 SV=1	PREDICTED: expansin-A1 isoform 1 [Vitis vinifera]
VIT_06s0004g04860	12.7414	26.1957	24.8413	23.4595	123.761	46.5098	--	--	Molecular Function: structural constituent of cell wall (GO:0005199);; Cellular Component: extracellular region (GO:0005576);; Cellular Component: cytosol (GO:0005829);; Biological Process: syncytium formation (GO:0006949);; Cellular Component: plant-type cell wall (GO:0009505);; Cellular Component: plasmodesma (GO:0009506);; Cellular Component: chloroplast (GO:0009507);; Biological Process: plan…	--	Expansin-A4 (Precursor) GN=F17A14.7 OS=Arabidopsis thaliana (Mouse-ear cress) PE=1 SV=1	PREDICTED: expansin-A4 [Vitis vinifera]
VIT_13s0019g01650	8.08918	11.3089	5.91574	14.9887	73.0872	18.4175	--	0	Molecular Function: structural constituent of cell wall (GO:0005199);; Cellular Component: extracellular region (GO:0005576);; Cellular Component: cytosol (GO:0005829);; Biological Process: syncytium formation (GO:0006949);; Cellular Component: plant-type cell wall (GO:0009505);; Cellular Component: plasmodesma (GO:0009506);; Cellular Component: chloroplast (GO:0009507);; Biological Process: plan…	--	Expansin-A4 (Precursor) GN=F17A14.7 OS=Arabidopsis thaliana (Mouse-ear cress) PE=1 SV=1	PREDICTED: expansin-A4 [Vitis vinifera]
VIT_18s0166g00250	86.386	107.835	129.194	111.376	1702.42	184.942	--	--	Biological Process: cell morphogenesis involved in differentiation (GO:0000904);; Molecular Function: protein binding (GO:0005515);; Cellular Component: plant-type cell wall (GO:0009505);; Cellular Component: plasmodesma (GO:0009506);; Biological Process: response to abiotic stimulus (GO:0009628);; Biological Process: post-embryonic development (GO:0009791);; Biological Process: unidimensional ce…	--	Extensin (Precursor) OS=Daucus carota (Carrot) PE=2 SV=1	PREDICTED: extensin-3-like [Vitis vinifera]
VIT_13s0019g00400	0.607984	1.77032	0.586943	4.52229	12.7946	5.21073	--	--	--	--	F-box protein At2g39490 GN=At2g39490 OS=Arabidopsis thaliana (Mouse-ear cress) PE=2 SV=1	unnamed protein product [Vitis vinifera]
VIT_14s0060g01990	2.66633	21.9806	20.9162	18.7025	92.9983	47.2993	--	--	Molecular Function: protein binding (GO:0005515);; Cellular Component: nucleus (GO:0005634);; Cellular Component: cytoplasm (GO:0005737);; Biological Process: response to stress (GO:0006950);; Biological Process: embryo development ending in seed dormancy (GO:0009793);; Molecular Function: carbohydrate binding (GO:0030246);;	--	F-box protein PP2-B15 GN=PP2B15 OS=Arabidopsis thaliana (Mouse-ear cress) PE=2 SV=2	PREDICTED: F-box protein PP2-B15-like [Vitis vinifera]
VIT_14s0068g02150	1.51036	5.95954	1.03233	10.5756	22.6638	7.14777	--	--	Cellular Component: nucleus (GO:0005634);; Cellular Component: peroxisome (GO:0005777);; Cellular Component: cytosol (GO:0005829);; Biological Process: iron ion transport (GO:0006826);; Biological Process: cytokinin biosynthetic process (GO:0009691);; Biological Process: cellular response to iron ion starvation (GO:0010106);; Biological Process: response to nitrate (GO:0010167);; Biological Proce…	--	F-box/kelch-repeat protein At3g27150 GN=At3g27150 OS=Arabidopsis thaliana (Mouse-ear cress) PE=2 SV=1	hypothetical protein VITISV_041987 [Vitis vinifera]
VIT_13s0067g02220	4.16236	10.3839	4.44146	7.25955	26.7203	13.5829	--	--	Biological Process: amino acid transport (GO:0006865);; Molecular Function: amino acid transmembrane transporter activity (GO:0015171);; Cellular Component: integral component of membrane (GO:0016021);; Biological Process: single-organism cellular process (GO:0044763);;	--	GABA transporter 1 GN=T23G18.9 OS=Arabidopsis thaliana (Mouse-ear cress) PE=1 SV=1	PREDICTED: probable sodium-coupled neutral amino acid transporter 6 [Vitis vinifera]
VIT_17s0000g08960	0.914071	1.01356	0.78629	5.31205	17.5939	3.90331	--	--	Molecular Function: hydrolase activity, hydrolyzing O-glycosyl compounds (GO:0004553);; Cellular Component: plasma membrane (GO:0005886);; Biological Process: sucrose biosynthetic process (GO:0005986);; Biological Process: galactose metabolic process (GO:0006012);; Biological Process: response to oxidative stress (GO:0006979);; Biological Process: response to water deprivation (GO:0009414);; Cell…	--	Galactinol--sucrose galactosyltransferase GN=RFS OS=Pisum sativum (Garden pea) PE=1 SV=1	PREDICTED: galactinol--sucrose galactosyltransferase [Vitis vinifera]
VIT_14s0060g00120	15.1412	76.0249	67.8096	94.1161	332.955	134.942	[GR]	--	Molecular Function: superoxide dismutase activity (GO:0004784);; Cellular Component: extracellular region (GO:0005576);; Biological Process: iron ion transport (GO:0006826);; Cellular Component: plant-type cell wall (GO:0009505);; Cellular Component: plasmodesma (GO:0009506);; Biological Process: cellular response to iron ion starvation (GO:0010106);; Biological Process: response to nitrate (GO:0…	--	Germin-like protein 5-1 (Precursor) OS=Oryza sativa subsp. japonica (Rice) PE=2 SV=1	germin-like protein 2 precursor [Vitis vinifera]
VIT_04s0044g02010	9.65141	22.7252	8.19334	24.6462	44.6957	21.0186	[R]	General function prediction only	Molecular Function: oxidoreductase activity, acting on single donors with incorporation of molecular oxygen, incorporation of two atoms of oxygen (GO:0016702);; Molecular Function: oxidoreductase activity, acting on paired donors, with incorporation or reduction of molecular oxygen, 2-oxoglutarate as one donor, and incorporation of one atom each of oxygen into both donors (GO:0016706);; Molecular…	--	Gibberellin 3-beta-dioxygenase 4 GN=GA3OX4 OS=Arabidopsis thaliana (Mouse-ear cress) PE=1 SV=1	PREDICTED: gibberellin 3-beta-dioxygenase 4-like [Vitis vinifera]
VIT_18s0122g00980	0.364938	1.91542	1.34223	0.599792	25.0957	3.88984	--	--	Cellular Component: extracellular region (GO:0005576);; Cellular Component: endoplasmic reticulum (GO:0005783);; Biological Process: carbohydrate metabolic process (GO:0005975);; Biological Process: chromatin silencing (GO:0006342);; Biological Process: cell communication (GO:0007154);; Cellular Component: plant-type cell wall (GO:0009505);; Cellular Component: plasmodesma (GO:0009506);; Biologic…	--	Glucan endo-1,3-beta-glucosidase 12 (Precursor) GN=At4g29360 OS=Arabidopsis thaliana (Mouse-ear cress) PE=1 SV=1	unnamed protein product [Vitis vinifera]
VIT_01s0011g06600	2.4119	3.32147	2.6137	3.22282	20.6188	4.13108	[E]	Amino acid transport and metabolism	Molecular Function: glutamate decarboxylase activity (GO:0004351);; Molecular Function: calmodulin binding (GO:0005516);; Cellular Component: nucleus (GO:0005634);; Cellular Component: cytosol (GO:0005829);; Biological Process: glutamate metabolic process (GO:0006536);; Biological Process: protein targeting to membrane (GO:0006612);; Biological Process: lipid metabolic process (GO:0006629);; Biol…	K01580|0.0|vvi:100266215|hypothetical protein LOC100266215	Glutamate decarboxylase 1 OS=Arabidopsis thaliana (Mouse-ear cress) PE=1 SV=2	PREDICTED: glutamate decarboxylase 1 [Vitis vinifera]
VIT_01s0010g02460	5.53618	14.1627	3.84751	19.9349	88.5636	67.7131	[G]	Carbohydrate transport and metabolism	Molecular Function: glyceraldehyde-3-phosphate dehydrogenase (NAD+) (phosphorylating) activity (GO:0004365);; Molecular Function: copper ion binding (GO:0005507);; Cellular Component: cell wall (GO:0005618);; Cellular Component: nucleolus (GO:0005730);; Cellular Component: mitochondrial envelope (GO:0005740);; Cellular Component: Golgi apparatus (GO:0005794);; Cellular Component: cytosol (GO:0005…	K00134|0.0|vvi:100264789|hypothetical protein LOC100264789	Glyceraldehyde-3-phosphate dehydrogenase 2, cytosolic OS=Oryza sativa subsp. japonica (Rice) PE=1 SV=1	PREDICTED: glyceraldehyde-3-phosphate dehydrogenase-like [Vitis vinifera]
VIT_07s0031g00670	6.3524	34.7494	8.98349	47.2993	89.4505	27.4771	--	--	Molecular Function: DNA binding (GO:0003677);; Molecular Function: sequence-specific DNA binding transcription factor activity (GO:0003700);; Cellular Component: nucleus (GO:0005634);; Cellular Component: cytoplasm (GO:0005737);; Biological Process: signal transduction (GO:0007165);; Biological Process: toxin catabolic process (GO:0009407);; Biological Process: response to heat (GO:0009408);; Bio…	--	Heat shock factor protein HSF24 GN=HSF24 OS=Solanum peruvianum (Peruvian tomato) PE=2 SV=1	PREDICTED: heat shock factor protein HSF24-like [Vitis vinifera]
VIT_07s0031g01160	1.32138	2.91962	4.06971	2.96982	28.8401	5.64004	--	--	Biological Process: response to reactive oxygen species (GO:0000302);; Cellular Component: chromatin (GO:0000785);; Molecular Function: protein binding (GO:0005515);; Cellular Component: nucleus (GO:0005634);; Cellular Component: mitochondrion (GO:0005739);; Cellular Component: plasma membrane (GO:0005886);; Biological Process: DNA metabolic process (GO:0006259);; Biological Process: regulation o…	--	Heavy metal-associated isoprenylated plant protein 26 (Precursor) GN=F20M13.140 OS=Arabidopsis thaliana (Mouse-ear cress) PE=1 SV=1	PREDICTED: uncharacterized protein LOC100245736 isoform 1 [Vitis vinifera]
VIT_13s0156g00260	11.9742	55.4893	10.2642	50.3587	82.243	40.2165	--	--	Cellular Component: histone acetyltransferase complex (GO:0000123);; Molecular Function: sequence-specific DNA binding transcription factor activity (GO:0003700);; Cellular Component: nucleus (GO:0005634);; Biological Process: regulation of transcription, DNA-templated (GO:0006355);; Biological Process: signal transduction (GO:0007165);; Cellular Component: plasmodesma (GO:0009506);; Biological P…	--	Homeobox-leucine zipper protein HOX27 GN=OSJNOa174H12.5 OS=Oryza sativa subsp. japonica (Rice) PE=2 SV=1	PREDICTED: homeobox-leucine zipper protein HAT14-like [Vitis vinifera]
VIT_01s0026g02190	8.44738	11.8338	6.29298	16.362	83.4719	25.7304	[U]	Intracellular trafficking, secretion, and vesicular transport	Cellular Component: nucleus (GO:0005634);; Cellular Component: mitochondrion (GO:0005739);; Biological Process: response to desiccation (GO:0009269);; Biological Process: response to cold (GO:0009409);; Cellular Component: plasmodesma (GO:0009506);; Cellular Component: chloroplast (GO:0009507);; Biological Process: pollen development (GO:0009555);; Biological Process: response to salt stress (GO:…	--	HVA22-like protein a GN=HVA22A OS=Arabidopsis thaliana (Mouse-ear cress) PE=2 SV=1	PREDICTED: HVA22-like protein a [Vitis vinifera]
VIT_00s0790g00020	3.77182	6.33543	12.3781	25.1646	7.28798	0.107907	[Q]	Secondary metabolites biosynthesis, transport and catabolism	Molecular Function: monooxygenase activity (GO:0004497);; Molecular Function: iron ion binding (GO:0005506);; Molecular Function: electron carrier activity (GO:0009055);; Biological Process: response to UV (GO:0009411);; Biological Process: response to organic substance (GO:0010033);; Cellular Component: membrane (GO:0016020);; Molecular Function: oxidoreductase activity, acting on paired donors,…	--	Isoflavone 2&apos;-hydroxylase GN=CYP81E1 OS=Glycyrrhiza echinata (Licorice) PE=1 SV=2	unnamed protein product [Vitis vinifera]
VIT_12s0059g00770	0.897355	2.64794	3.97146	1.44974	21.5501	8.11159	[Q]	Secondary metabolites biosynthesis, transport and catabolism	Biological Process: polysaccharide biosynthetic process (GO:0000271);; Molecular Function: copper ion binding (GO:0005507);; Cellular Component: vacuolar membrane (GO:0005774);; Cellular Component: cytosol (GO:0005829);; Molecular Function: L-ascorbate oxidase activity (GO:0008447);; Biological Process: nucleotide biosynthetic process (GO:0009165);; Cellular Component: plant-type cell wall (GO:00…	--	L-ascorbate oxidase homolog (Precursor) GN=Bp10 OS=Brassica napus (Rape) PE=2 SV=1	PREDICTED: L-ascorbate oxidase homolog [Vitis vinifera]
VIT_00s0253g00040	4.75753	4.15412	2.72091	31.7952	14.6834	3.47e-05	[Q]	Secondary metabolites biosynthesis, transport and catabolism	Biological Process: polysaccharide biosynthetic process (GO:0000271);; Molecular Function: copper ion binding (GO:0005507);; Cellular Component: vacuolar membrane (GO:0005774);; Cellular Component: cytosol (GO:0005829);; Molecular Function: L-ascorbate oxidase activity (GO:0008447);; Biological Process: nucleotide biosynthetic process (GO:0009165);; Cellular Component: plant-type cell wall (GO:00…	--	L-ascorbate oxidase homolog (Precursor) OS=Nicotiana tabacum (Common tobacco) PE=1 SV=1	PREDICTED: L-ascorbate oxidase homolog [Vitis vinifera]
Vitis_vinifera_newGene_3605	0.275626	0.435946	0.308376	5.20285	29.5839	4.0414	--	--	Biological Process: cell morphogenesis (GO:0000902);; Molecular Function: binding (GO:0005488);; Cellular Component: cell wall (GO:0005618);; Biological Process: cell growth (GO:0016049);; Biological Process: root development (GO:0048364);; Biological Process: cell development (GO:0048468);; Biological Process: developmental growth involved in morphogenesis (GO:0060560);;	--	Leucine-rich repeat extensin-like protein 3 (Precursor) GN=LRX3 OS=Arabidopsis thaliana (Mouse-ear cress) PE=1 SV=1	hypothetical protein VITISV_026154 [Vitis vinifera]
Vitis_vinifera_newGene_2789	7.27434	14.5195	17.6491	21.0857	130.457	79.9539	[M]	Cell wall/membrane/envelope biogenesis	Molecular Function: sequence-specific DNA binding transcription factor activity (GO:0003700);; Cellular Component: nucleus (GO:0005634);; Biological Process: mRNA processing (GO:0006397);; Cellular Component: plastid (GO:0009536);; Biological Process: negative regulation of flower development (GO:0009910);; Cellular Component: membrane (GO:0016020);; Biological Process: maintenance of floral orga…	--	Leucine-rich repeat extensin-like protein 6 (Precursor) GN=LRX6 OS=Arabidopsis thaliana (Mouse-ear cress) PE=2 SV=1	PREDICTED: loricrin-like [Vitis vinifera]
Vitis_vinifera_newGene_4928	1.67189	11.7781	0	10.7038	27.3047	5.41412	--	--	Molecular Function: protein binding (GO:0005515);; Biological Process: starch metabolic process (GO:0005982);; Biological Process: anion transport (GO:0006820);; Biological Process: detection of external stimulus (GO:0009581);; Biological Process: detection of biotic stimulus (GO:0009595);; Biological Process: response to bacterium (GO:0009617);; Biological Process: plant-type hypersensitive resp…	--	Leucine-rich repeat receptor-like protein CLAVATA2 (Precursor) GN=T8F5.16 OS=Arabidopsis thaliana (Mouse-ear cress) PE=1 SV=1	PREDICTED: LRR receptor-like serine/threonine-protein kinase GSO1 [Vitis vinifera]
VIT_16s0050g01950	1.50223	2.77432	0.912863	8.6348	15.2129	5.71431	[S]	Function unknown	Molecular Function: protein serine/threonine kinase activity (GO:0004674);; Molecular Function: binding (GO:0005488);; Molecular Function: ATP binding (GO:0005524);; Biological Process: cellular protein modification process (GO:0006464);; Biological Process: protein phosphorylation (GO:0006468);; Biological Process: defense response (GO:0006952);; Biological Process: organelle organization (GO:00…	--	Leucine-rich repeat receptor-like protein kinase PXL1 (Precursor) GN=PXL1 OS=Arabidopsis thaliana (Mouse-ear cress) PE=2 SV=1	PREDICTED: LRR receptor-like serine/threonine-protein kinase GSO1-like [Vitis vinifera]
VIT_13s0064g01480	0.250058	3.44362	1.51869	2.30089	44.1414	4.49334	--	--	Biological Process: maltose metabolic process (GO:0000023);; Biological Process: sulfur amino acid metabolic process (GO:0000096);; Molecular Function: iron ion binding (GO:0005506);; Molecular Function: protein binding (GO:0005515);; Cellular Component: plasma membrane (GO:0005886);; Biological Process: glycine catabolic process (GO:0006546);; Biological Process: unsaturated fatty acid biosynthe…	--	Linoleate 13S-lipoxygenase 2-1, chloroplastic (Precursor) GN=LOX2.1 OS=Solanum tuberosum (Potato) PE=1 SV=1	PREDICTED: linoleate 13S-lipoxygenase 2-1, chloroplastic [Vitis vinifera]
VIT_00s0125g00290	5.59633	2.37172	4.41655	14.2814	6.9489	0.324037	--	--	Molecular Function: protein binding (GO:0005515);; Cellular Component: nucleus (GO:0005634);; Cellular Component: nucleoplasm (GO:0005654);; Cellular Component: mitochondrion (GO:0005739);; Biological Process: regulation of transcription, DNA-templated (GO:0006355);; Cellular Component: plastid (GO:0009536);; Biological Process: determination of bilateral symmetry (GO:0009855);; Biological Proces…	--	LOB domain-containing protein 4 GN=T19E23.11 OS=Arabidopsis thaliana (Mouse-ear cress) PE=2 SV=1	PREDICTED: LOB domain-containing protein 4 [Vitis vinifera]
VIT_19s0027g01120	2.95022	8.23312	3.24124	7.82259	49.8238	17.3302	--	--	Molecular Function: protein binding (GO:0005515);; Cellular Component: nucleus (GO:0005634);; Cellular Component: nucleoplasm (GO:0005654);; Cellular Component: mitochondrion (GO:0005739);; Biological Process: regulation of transcription, DNA-templated (GO:0006355);; Cellular Component: plastid (GO:0009536);; Biological Process: determination of bilateral symmetry (GO:0009855);; Biological Proces…	--	LOB domain-containing protein 4 GN=T19E23.11 OS=Arabidopsis thaliana (Mouse-ear cress) PE=2 SV=1	PREDICTED: LOB domain-containing protein 4-like [Vitis vinifera]
VIT_17s0000g01230	0.327686	3.07401	1.89005	1.02987	13.84	4.93927	--	--	Biological Process: protein import into nucleus, translocation (GO:0000060);; Molecular Function: DNA binding (GO:0003677);; Molecular Function: sequence-specific DNA binding transcription factor activity (GO:0003700);; Cellular Component: nucleus (GO:0005634);; Cellular Component: cytoplasm (GO:0005737);; Biological Process: regulation of transcription, DNA-templated (GO:0006355);; Biological Pr…	--	MADS-box transcription factor 15 OS=Oryza sativa subsp. japonica (Rice) PE=1 SV=2	unnamed protein product [Vitis vinifera]
VIT_08s0007g00330	401.151	163.82	181.58	310.01	4387.66	1086.98	--	--	Molecular Function: copper ion binding (GO:0005507);; Molecular Function: metal ion binding (GO:0046872);;	--	Metallothionein-like protein type 2 GN=pKIWI504 OS=Actinidia deliciosa (Kiwi) PE=2 SV=1	PREDICTED: metallothionein isoform 1 [Vitis vinifera]
VIT_06s0004g03100	112.504	36.2264	19.0688	71.9788	37.0441	19.8397			Biological Process: MAPK cascade (GO:0000165);; Molecular Function: calmodulin binding (GO:0005516);; Cellular Component: Golgi apparatus (GO:0005794);; Cellular Component: plasma membrane (GO:0005886);; Biological Process: protein targeting to membrane (GO:0006612);; Biological Process: defense response (GO:0006952);; Cellular Component: plasmodesma (GO:0009506);; Biological Process: detection o…	--	MLO-like protein 6 GN=MLO6 OS=Arabidopsis thaliana (Mouse-ear cress) PE=2 SV=2	unnamed protein product [Vitis vinifera]
VIT_02s0012g01040	16.5745	25.5639	15.5008	28.9571	90.8492	25.0759	--	--	Biological Process: MAPK cascade (GO:0000165);; Biological Process: mRNA splicing, via spliceosome (GO:0000398);; Biological Process: RNA methylation (GO:0001510);; Molecular Function: DNA binding (GO:0003677);; Molecular Function: sequence-specific DNA binding transcription factor activity (GO:0003700);; Cellular Component: small nucleolar ribonucleoprotein complex (GO:0005732);; Cellular Compon…	--	NAC domain-containing protein 78 GN=T32M21.10 OS=Arabidopsis thaliana (Mouse-ear cress) PE=2 SV=2	PREDICTED: NAC domain-containing protein 68-like [Vitis vinifera]
VIT_01s0026g02710	5.81098	11.4404	1.87915	4.08233	31.4707	18.5227	--	--	Biological Process: MAPK cascade (GO:0000165);; Biological Process: response to hypoxia (GO:0001666);; Molecular Function: DNA binding (GO:0003677);; Molecular Function: sequence-specific DNA binding transcription factor activity (GO:0003700);; Cellular Component: nucleus (GO:0005634);; Biological Process: regulation of transcription, DNA-templated (GO:0006355);; Biological Process: protein targe…	--	NAC transcription factor 29 GN=At1g69490 OS=Arabidopsis thaliana (Mouse-ear cress) PE=2 SV=1	unnamed protein product [Vitis vinifera]
VIT_14s0060g01190	1.86322	1.25584	0.196748	8.10028	33.2355	6.77466	[QR]	--	Cellular Component: nucleus (GO:0005634);; Biological Process: iron ion transport (GO:0006826);; Biological Process: pollen development (GO:0009555);; Biological Process: pollen tube growth (GO:0009860);; Biological Process: response to zinc ion (GO:0010043);; Biological Process: phloem transport (GO:0010233);; Molecular Function: nicotianamine synthase activity (GO:0030410);; Biological Process:…	K05953|0.0|vvi:100254544|hypothetical protein LOC100254544	Nicotianamine synthase GN=CHLN OS=Solanum lycopersicum (Tomato) PE=2 SV=1	PREDICTED: nicotianamine synthase [Vitis vinifera]
VIT_02s0025g04340	15.8125	158.354	38.8065	48.3699	277.311	215.239	--	--	Cellular Component: cell wall (GO:0005618);; Cellular Component: vacuole (GO:0005773);; Biological Process: signal transduction (GO:0007165);; Biological Process: response to virus (GO:0009615);; Biological Process: systemic acquired resistance (GO:0009627);; Biological Process: response to salt stress (GO:0009651);; Biological Process: defense response to bacterium, incompatible interaction (GO:…	--	Osmotin-like protein TPM-1 (Precursor; Fragment) GN=TPM-1 OS=Solanum lycopersicum (Tomato) PE=2 SV=1	hypothetical protein VITISV_023861 [Vitis vinifera]
VIT_07s0031g03220	5.3663	16.3162	6.01177	5.35268	39.7065	14.247	--	--	Molecular Function: transporter activity (GO:0005215);; Cellular Component: plasma membrane (GO:0005886);; Biological Process: transport (GO:0006810);; Cellular Component: integral component of membrane (GO:0016021);;	--	Patellin-3 GN=PATL3 OS=Arabidopsis thaliana (Mouse-ear cress) PE=1 SV=2	PREDICTED: patellin-5-like [Vitis vinifera]
VIT_08s0058g00640	10.8176	21.208	12.268	21.2428	122.106	45.4268	--	--	Molecular Function: transporter activity (GO:0005215);; Cellular Component: intracellular (GO:0005622);; Cellular Component: plasma membrane (GO:0005886);; Biological Process: transport (GO:0006810);; Cellular Component: integral component of membrane (GO:0016021);;	--	Patellin-6 GN=PATL6 OS=Arabidopsis thaliana (Mouse-ear cress) PE=2 SV=1	unnamed protein product [Vitis vinifera]
VIT_11s0052g01620	2.35673	0.90294	3.85426	0.976269	18.1247	7.39029	--	--	Cellular Component: extracellular region (GO:0005576);; Cellular Component: cell wall (GO:0005618);; Biological Process: signal transduction (GO:0007165);; Biological Process: response to water deprivation (GO:0009414);; Biological Process: systemic acquired resistance (GO:0009627);; Biological Process: trichoblast differentiation (GO:0010054);; Biological Process: response to vitamin B1 (GO:0010…	--	Pathogenesis-related protein PR-1 (Precursor) GN=PR-1 OS=Medicago truncatula (Barrel medic) PE=2 SV=1	PREDICTED: pathogenesis-related protein PR-1 [Vitis vinifera]
VIT_14s0081g00020	9.6899	13.3579	10.7932	22.3574	16.1211	76.3648			Cellular Component: extracellular region (GO:0005576);; Cellular Component: cell wall (GO:0005618);; Biological Process: signal transduction (GO:0007165);; Biological Process: response to water deprivation (GO:0009414);; Biological Process: systemic acquired resistance (GO:0009627);; Biological Process: trichoblast differentiation (GO:0010054);; Biological Process: response to vitamin B1 (GO:0010…	--	Pathogenesis-related protein PR-1 (Precursor) GN=PR-1 OS=Medicago truncatula (Barrel medic) PE=2 SV=1	PREDICTED: pathogenesis-related protein PR-1 [Vitis vinifera]
VIT_10s0116g00590	3.83426	5.94479	2.50845	9.88581	50.7934	22.2233	--	--	Molecular Function: enzyme inhibitor activity (GO:0004857);; Cellular Component: cell wall (GO:0005618);; Biological Process: protein targeting to membrane (GO:0006612);; Biological Process: water transport (GO:0006833);; Cellular Component: plant-type cell wall (GO:0009505);; Biological Process: response to salt stress (GO:0009651);; Biological Process: response to fructose (GO:0009750);; Biolog…	K01051|0.0|vvi:100253692|hypothetical protein LOC100253692	Pectinesterase 2.2 (Precursor) GN=PME2.2 OS=Solanum lycopersicum (Tomato) PE=3 SV=1	PREDICTED: pectinesterase 2.2 [Vitis vinifera]
VIT_09s0002g00320	5.28484	6.93141	2.93719	25.2284	5.58081	0.00368062	--	--	Molecular Function: enzyme inhibitor activity (GO:0004857);; Cellular Component: extracellular region (GO:0005576);; Cellular Component: cytoplasm (GO:0005737);; Cellular Component: plasma membrane (GO:0005886);; Cellular Component: plant-type cell wall (GO:0009505);; Biological Process: response to nematode (GO:0009624);; Biological Process: proline transport (GO:0015824);; Molecular Function: p…	K01051|0.0|vvi:100251413|hypothetical protein LOC100251413	Pectinesterase 3 (Precursor) OS=Citrus sinensis (Sweet orange) PE=1 SV=1	PREDICTED: pectinesterase 3-like [Vitis vinifera]
VIT_07s0129g00360	0.270196	9.7924	1.60325	5.48812	46.9625	16.0737	--	--	Molecular Function: peroxidase activity (GO:0004601);; Molecular Function: protein binding (GO:0005515);; Cellular Component: extracellular region (GO:0005576);; Cellular Component: cytoplasm (GO:0005737);; Cellular Component: vacuolar membrane (GO:0005774);; Cellular Component: cytosol (GO:0005829);; Biological Process: steroid biosynthetic process (GO:0006694);; Biological Process: iron ion tra…	K00430|0.0|vvi:100266458|hypothetical protein LOC100266458	Peroxidase 73 (Precursor) GN=K8K14.13 OS=Arabidopsis thaliana (Mouse-ear cress) PE=1 SV=1	PREDICTED: peroxidase 73 [Vitis vinifera]
VIT_00s0527g00030	2.06565	2.76062	2.56089	60.8183	9.26869	0.85866	--	--	Biological Process: developmental process involved in reproduction (GO:0003006);; Molecular Function: binding (GO:0005488);; Cellular Component: cell wall (GO:0005618);; Biological Process: response to stress (GO:0006950);; Biological Process: response to abiotic stimulus (GO:0009628);; Biological Process: anatomical structure morphogenesis (GO:0009653);; Biological Process: response to hormone (…	--	Pistil-specific extensin-like protein (Precursor) OS=Nicotiana tabacum (Common tobacco) PE=2 SV=1	PREDICTED: pistil-specific extensin-like protein-like [Vitis vinifera]
VIT_05s0020g00680	1.06445	3.67907	1.62469	2.73008	12.5598	4.64144	[V]	Defense mechanisms	Biological Process: response to reactive oxygen species (GO:0000302);; Molecular Function: ATP binding (GO:0005524);; Cellular Component: nucleus (GO:0005634);; Cellular Component: mitochondrion (GO:0005739);; Cellular Component: vacuolar membrane (GO:0005774);; Cellular Component: cytosol (GO:0005829);; Cellular Component: plasma membrane (GO:0005886);; Biological Process: ATP catabolic process …	--	Pleiotropic drug resistance protein 3 GN=PDR3 OS=Nicotiana tabacum (Common tobacco) PE=2 SV=1	unnamed protein product [Vitis vinifera]
VIT_14s0006g01250	20.052	50.1961	14.7343	60.6535	174.956	29.1416	[R]	General function prediction only	Biological Process: cell morphogenesis (GO:0000902);; Molecular Function: phospholipid binding (GO:0005543);; Cellular Component: nucleus (GO:0005634);; Cellular Component: vacuole (GO:0005773);; Cellular Component: endoplasmic reticulum (GO:0005783);; Cellular Component: Golgi apparatus (GO:0005794);; Cellular Component: plasma membrane (GO:0005886);; Biological Process: protein targeting to vac…	--	Probable ADP-ribosylation factor GTPase-activating protein AGD11 GN=AGD11 OS=Arabidopsis thaliana (Mouse-ear cress) PE=2 SV=1	PREDICTED: probable ADP-ribosylation factor GTPase-activating protein AGD11 [Vitis vinifera]
VIT_14s0030g01980	25.4586	86.5148	31.4018	147.009	162.093	78.8789	[C]	Energy production and conversion	Molecular Function: DNA binding (GO:0003677);; Molecular Function: sequence-specific DNA binding transcription factor activity (GO:0003700);; Molecular Function: aldo-keto reductase (NADP) activity (GO:0004033);; Cellular Component: nucleus (GO:0005634);; Cellular Component: cytosol (GO:0005829);; Cellular Component: plasma membrane (GO:0005886);; Biological Process: gluconeogenesis (GO:0006094);…	--	Probable aldo-keto reductase 1 GN=AKR1 OS=Glycine max (Soybean) PE=2 SV=1	PREDICTED: auxin-induced protein PCNT115 [Vitis vinifera]
VIT_05s0062g01120	3.50912	6.0305	3.61887	12.7619	24.9162	5.33187	--	--	Biological Process: polysaccharide biosynthetic process (GO:0000271);; Cellular Component: lytic vacuole (GO:0000323);; Molecular Function: protein binding (GO:0005515);; Cellular Component: mitochondrion (GO:0005739);; Cellular Component: endoplasmic reticulum (GO:0005783);; Biological Process: regulation of cell size (GO:0008361);; Biological Process: nucleotide biosynthetic process (GO:0009165…	K13947|0.0|vvi:100253234|hypothetical protein LOC100253234	Probable auxin efflux carrier component 1b GN=OsJ_32878 OS=Oryza sativa subsp. japonica (Rice) PE=2 SV=1	unnamed protein product [Vitis vinifera]
VIT_08s0007g05790	59.9411	263.878	122.934	119.327	542.182	274.812	[TZDR]	--	Molecular Function: calcium ion binding (GO:0005509);; Cellular Component: nucleus (GO:0005634);; Cellular Component: mitochondrion (GO:0005739);; Cellular Component: vacuole (GO:0005773);; Cellular Component: peroxisome (GO:0005777);; Cellular Component: plasma membrane (GO:0005886);; Biological Process: response to cold (GO:0009409);; Biological Process: double fertilization forming a zygote an…	K13448|1e-162|vvi:100264151|hypothetical protein LOC100264151	Probable calcium-binding protein CML35 GN=CML35 OS=Arabidopsis thaliana (Mouse-ear cress) PE=1 SV=2	PREDICTED: probable calcium-binding protein CML35 [Vitis vinifera]
VIT_15s0048g01350	2.99878	9.49262	2.42405	3.79444	20.8765	10.9631	[I]	Lipid transport and metabolism	Biological Process: developmental process involved in reproduction (GO:0003006);; Molecular Function: carboxylic ester hydrolase activity (GO:0004091);; Cellular Component: nucleus (GO:0005634);; Cellular Component: cytoplasm (GO:0005737);; Biological Process: response to stress (GO:0006950);; Biological Process: metabolic process (GO:0008152);; Biological Process: anatomical structure morphogene…	--	Probable carboxylesterase 8 GN=CXE8 OS=Arabidopsis thaliana (Mouse-ear cress) PE=2 SV=1	PREDICTED: probable carboxylesterase 8-like [Vitis vinifera]
VIT_00s0153g00050	317.649	63.9691	242.344	479.208	258.763	0.000156159	[O]	Posttranslational modification, protein turnover, chaperones	Biological Process: maltose metabolic process (GO:0000023);; Molecular Function: glutathione transferase activity (GO:0004364);; Molecular Function: lactoylglutathione lyase activity (GO:0004462);; Cellular Component: nucleus (GO:0005634);; Cellular Component: cytosol (GO:0005829);; Cellular Component: plasma membrane (GO:0005886);; Biological Process: tryptophan catabolic process (GO:0006569);; …	K00799|1e-165|vvi:100265481|hypothetical protein LOC100265481	Probable glutathione S-transferase GN=HSP26-A OS=Glycine max (Soybean) PE=2 SV=1	PREDICTED: probable glutathione S-transferase [Vitis vinifera]
VIT_07s0104g01260	4.72288	20.5502	20.0515	11.0411	103.975	59.2325	[P]	Inorganic ion transport and metabolism	Cellular Component: Golgi membrane (GO:0000139);; Molecular Function: monooxygenase activity (GO:0004497);; Molecular Function: N,N-dimethylaniline monooxygenase activity (GO:0004499);; Cellular Component: extracellular region (GO:0005576);; Cellular Component: nucleoplasm (GO:0005654);; Cellular Component: endoplasmic reticulum membrane (GO:0005789);; Cellular Component: cytosol (GO:0005829);; B…	--	Probable indole-3-pyruvate monooxygenase YUCCA10 GN=F27K7.7 OS=Arabidopsis thaliana (Mouse-ear cress) PE=2 SV=1	PREDICTED: flavin-containing monooxygenase YUCCA10 [Vitis vinifera]
VIT_12s0035g00180	0.750406	0.814589	1.07202	1.25927	33.9365	2.5213	[RTKL]	--	Biological Process: maltose metabolic process (GO:0000023);; Biological Process: MAPK cascade (GO:0000165);; Biological Process: response to molecule of bacterial origin (GO:0002237);; Molecular Function: protein serine/threonine kinase activity (GO:0004674);; Molecular Function: protein tyrosine kinase activity (GO:0004713);; Molecular Function: ATP binding (GO:0005524);; Cellular Component: nuc…	--	Probable leucine-rich repeat receptor-like protein kinase At1g35710 (Precursor) GN=At1g35710 OS=Arabidopsis thaliana (Mouse-ear cress) PE=2 SV=1	PREDICTED: probable LRR receptor-like serine/threonine-protein kinase At4g08850 [Vitis vinifera]
VIT_13s0084g00560	1.04212	19.0727	16.7581	12.5268	98.4071	39.5428	[S]	Function unknown	Molecular Function: nucleotide binding (GO:0000166);; Biological Process: polysaccharide catabolic process (GO:0000272);; Biological Process: cell fate specification (GO:0001708);; Molecular Function: protein kinase activity (GO:0004672);; Molecular Function: protein binding (GO:0005515);; Cellular Component: plasma membrane (GO:0005886);; Biological Process: starch metabolic process (GO:0005982)…	--	Probable leucine-rich repeat receptor-like protein kinase At1g35710 (Precursor) GN=At1g35710 OS=Arabidopsis thaliana (Mouse-ear cress) PE=2 SV=1	PREDICTED: probable leucine-rich repeat receptor-like protein kinase At1g35710-like [Vitis vinifera]
VIT_19s0014g04960	2.96653	6.24332	3.74045	11.4945	24.9399	11.5028	[RTKL]	--	Biological Process: activation of MAPKK activity (GO:0000186);; Molecular Function: protein serine/threonine kinase activity (GO:0004674);; Molecular Function: MAP kinase kinase kinase activity (GO:0004709);; Molecular Function: protein tyrosine kinase activity (GO:0004713);; Molecular Function: protein binding (GO:0005515);; Molecular Function: calmodulin binding (GO:0005516);; Molecular Functio…	--	Probable leucine-rich repeat receptor-like serine/threonine-protein kinase At5g15730 GN=At5g15730 OS=Arabidopsis thaliana (Mouse-ear cress) PE=2 SV=1	PREDICTED: probable leucine-rich repeat receptor-like serine/threonine-protein kinase At5g15730 [Vitis vinifera]
VIT_14s0128g00780	1.3704	3.20213	0.839559	2.34321	13.9644	3.40116	--	--	Molecular Function: iron ion binding (GO:0005506);; Cellular Component: cytoplasm (GO:0005737);; Cellular Component: plastid (GO:0009536);; Biological Process: response to wounding (GO:0009611);; Biological Process: jasmonic acid biosynthetic process (GO:0009695);; Biological Process: response to abscisic acid (GO:0009737);; Biological Process: response to jasmonic acid (GO:0009753);; Biological …	--	Probable linoleate 9S-lipoxygenase 5 GN=LOX1.5 OS=Solanum tuberosum (Potato) PE=2 SV=1	lipoxygenase [Vitis vinifera]
VIT_09s0002g02890	0.552682	4.0556	0.233277	15.9775	19.2737	4.53951	[RTKL]	--	Biological Process: MAPK cascade (GO:0000165);; Biological Process: respiratory burst involved in defense response (GO:0002679);; Molecular Function: protein serine/threonine kinase activity (GO:0004674);; Molecular Function: ATP binding (GO:0005524);; Cellular Component: extracellular region (GO:0005576);; Cellular Component: plasma membrane (GO:0005886);; Biological Process: protein phosphoryla…	--	Probable LRR receptor-like serine/threonine-protein kinase At1g51880 (Precursor) GN=At1g51880 OS=Arabidopsis thaliana (Mouse-ear cress) PE=2 SV=1	unnamed protein product [Vitis vinifera]
VIT_12s0055g00580	1.35195	2.55201	1.84109	5.42576	24.0845	5.52185	[S]	Function unknown	Biological Process: activation of MAPKK activity (GO:0000186);; Molecular Function: aspartic-type endopeptidase activity (GO:0004190);; Molecular Function: protein serine/threonine kinase activity (GO:0004674);; Molecular Function: MAP kinase kinase kinase activity (GO:0004709);; Molecular Function: calmodulin binding (GO:0005516);; Molecular Function: ATP binding (GO:0005524);; Cellular Componen…	--	Probable LRR receptor-like serine/threonine-protein kinase At1g56140 (Precursor) GN=At1g56140 OS=Arabidopsis thaliana (Mouse-ear cress) PE=1 SV=2	PREDICTED: probable LRR receptor-like serine/threonine-protein kinase At1g56130 [Vitis vinifera]
VIT_08s0007g04820	1.33837	3.08483	1.57947	2.5266	32.7164	8.46035	--	--	Biological Process: polysaccharide biosynthetic process (GO:0000271);; Cellular Component: extracellular region (GO:0005576);; Cellular Component: plasma membrane (GO:0005886);; Biological Process: pattern specification process (GO:0007389);; Biological Process: regulation of cell size (GO:0008361);; Biological Process: defense response, incompatible interaction (GO:0009814);; Biological Process:…	K01728|0.0|vvi:100267540|pectate lyase-like protein 3	Probable pectate lyase 12 (Precursor) GN=At3g53190 OS=Arabidopsis thaliana (Mouse-ear cress) PE=2 SV=2	pectate lyase-like protein 3 [Vitis vinifera]
VIT_16s0148g00030	1.56444	8.26196	1.86892	5.43784	14.2585	7.5401	[RTKL]	--	Biological Process: MAPK cascade (GO:0000165);; Biological Process: response to molecule of bacterial origin (GO:0002237);; Molecular Function: protein kinase activity (GO:0004672);; Molecular Function: protein serine/threonine kinase activity (GO:0004674);; Molecular Function: ATP binding (GO:0005524);; Cellular Component: plasma membrane (GO:0005886);; Biological Process: regulation of transcri…	--	Probable receptor-like protein kinase At5g39020 (Precursor) GN=At5g39020 OS=Arabidopsis thaliana (Mouse-ear cress) PE=2 SV=1	PREDICTED: probable receptor-like protein kinase At1g67000-like [Vitis vinifera]
VIT_18s0122g01260	11.6583	28.1101	7.90211	33.4761	63.1153	20.8168	[RTKL]	--	Biological Process: MAPK cascade (GO:0000165);; Biological Process: RNA splicing, via endonucleolytic cleavage and ligation (GO:0000394);; Biological Process: respiratory burst involved in defense response (GO:0002679);; Molecular Function: protein serine/threonine kinase activity (GO:0004674);; Molecular Function: protein binding (GO:0005515);; Molecular Function: ATP binding (GO:0005524);; Cell…	--	Probable serine/threonine-protein kinase Cx32, chloroplastic (Precursor) GN=At4g35600 OS=Arabidopsis thaliana (Mouse-ear cress) PE=1 SV=2	PREDICTED: probable serine/threonine-protein kinase Cx32, chloroplastic-like [Vitis vinifera]
VIT_11s0016g04160	1.82182	1.2855	0.286928	1.44941	21.4426	6.14486	[P]	Inorganic ion transport and metabolism	Biological Process: transition metal ion transport (GO:0000041);; Biological Process: oligopeptide transport (GO:0006857);; Molecular Function: secondary active sulfate transmembrane transporter activity (GO:0008271);; Biological Process: sulfate transport (GO:0008272);; Cellular Component: plasmodesma (GO:0009506);; Cellular Component: chloroplast (GO:0009507);; Biological Process: indoleacetic …	--	Probable sulfate transporter 3.5 GN=SULTR3;5 OS=Arabidopsis thaliana (Mouse-ear cress) PE=2 SV=1	PREDICTED: probable sulfate transporter 3.5 [Vitis vinifera]
VIT_07s0005g01710	15.6605	36.7449	23.8597	21.4326	103.314	24.7179	--	--	Molecular Function: sequence-specific DNA binding transcription factor activity (GO:0003700);; Cellular Component: nucleus (GO:0005634);; Biological Process: regulation of transcription, DNA-templated (GO:0006355);; Biological Process: amino acid transport (GO:0006865);; Biological Process: defense response (GO:0006952);; Biological Process: response to nematode (GO:0009624);; Biological Process:…	--	Probable WRKY transcription factor 23 GN=WRKY23 OS=Arabidopsis thaliana (Mouse-ear cress) PE=2 SV=1	PREDICTED: probable WRKY transcription factor 23 [Vitis vinifera]
VIT_10s0003g02810	1.36916	3.7707	1.4684	25.9585	27.7092	4.30239	--	--	Molecular Function: sequence-specific DNA binding transcription factor activity (GO:0003700);; Cellular Component: nucleus (GO:0005634);; Biological Process: regulation of transcription, DNA-templated (GO:0006355);; Biological Process: amino acid transport (GO:0006865);; Biological Process: response to nematode (GO:0009624);; Biological Process: response to salt stress (GO:0009651);; Biological P…	--	Probable WRKY transcription factor 28 GN=WRKY28 OS=Arabidopsis thaliana (Mouse-ear cress) PE=2 SV=1	PREDICTED: probable WRKY transcription factor 28 [Vitis vinifera]
VIT_19s0090g00840	0.444766	4.63589	0.30358	9.9292	68.0523	2.17352	3.9e-11	--	Molecular Function: sequence-specific DNA binding transcription factor activity (GO:0003700);; Molecular Function: protein binding (GO:0005515);; Cellular Component: nucleus (GO:0005634);; Biological Process: regulation of transcription, DNA-templated (GO:0006355);; Biological Process: amino acid transport (GO:0006865);; Biological Process: response to wounding (GO:0009611);; Biological Process: …	--	Probable WRKY transcription factor 31 GN=WRKY31 OS=Arabidopsis thaliana (Mouse-ear cress) PE=2 SV=1	hypothetical protein VITISV_035804 [Vitis vinifera]
VIT_07s0005g02570	20.3901	128.838	26.5401	34.6506	186.782	36.9177	--	--	Biological Process: transition metal ion transport (GO:0000041);; Biological Process: microtubule cytoskeleton organization (GO:0000226);; Biological Process: cytokinesis by cell plate formation (GO:0000911);; Biological Process: immune effector process (GO:0002252);; Molecular Function: sequence-specific DNA binding transcription factor activity (GO:0003700);; Cellular Component: nucleus (GO:000…	--	Probable WRKY transcription factor 47 GN=WRKY47 OS=Arabidopsis thaliana (Mouse-ear cress) PE=2 SV=2	PREDICTED: probable WRKY transcription factor 47-like [Vitis vinifera]
VIT_05s0077g00730	13.331	26.9002	7.24662	75.2531	109.902	22.3861	--	--	Biological Process: immune effector process (GO:0002252);; Biological Process: respiratory burst involved in defense response (GO:0002679);; Molecular Function: DNA binding (GO:0003677);; Molecular Function: sequence-specific DNA binding transcription factor activity (GO:0003700);; Cellular Component: nucleus (GO:0005634);; Biological Process: amino acid transport (GO:0006865);; Biological Proces…	--	Probable WRKY transcription factor 48 GN=WRKY48 OS=Arabidopsis thaliana (Mouse-ear cress) PE=2 SV=1	PREDICTED: probable WRKY transcription factor 48 [Vitis vinifera]
VIT_10s0003g01600	11.8002	76.5289	17.1084	47.3846	104.561	46.8014	--	--	Biological Process: respiratory burst involved in defense response (GO:0002679);; Molecular Function: sequence-specific DNA binding transcription factor activity (GO:0003700);; Molecular Function: calmodulin binding (GO:0005516);; Cellular Component: nucleus (GO:0005634);; Biological Process: regulation of transcription, DNA-templated (GO:0006355);; Biological Process: iron ion transport (GO:0006…	--	Probable WRKY transcription factor 65 GN=WRKY65 OS=Arabidopsis thaliana (Mouse-ear cress) PE=2 SV=1	PREDICTED: probable WRKY transcription factor 65 [Vitis vinifera]
VIT_01s0026g01730	1.72386	14.588	2.92262	5.46501	27.036	2.76365	--	--	Biological Process: MAPK cascade (GO:0000165);; Biological Process: response to molecule of bacterial origin (GO:0002237);; Molecular Function: sequence-specific DNA binding transcription factor activity (GO:0003700);; Molecular Function: protein binding (GO:0005515);; Cellular Component: nucleus (GO:0005634);; Biological Process: regulation of transcription, DNA-templated (GO:0006355);; Biologic…	--	Probable WRKY transcription factor 72 GN=WRKY72 OS=Arabidopsis thaliana (Mouse-ear cress) PE=2 SV=1	unnamed protein product [Vitis vinifera]
VIT_01s0010g03930	4.07527	32.4315	5.70703	22.1046	96.5928	21.8077	--	--	Biological Process: response to molecule of bacterial origin (GO:0002237);; Molecular Function: sequence-specific DNA binding transcription factor activity (GO:0003700);; Molecular Function: protein binding (GO:0005515);; Cellular Component: nucleus (GO:0005634);; Biological Process: regulation of transcription, DNA-templated (GO:0006355);; Biological Process: protein targeting to membrane (GO:00…	--	Probable WRKY transcription factor 75 GN=WRKY75 OS=Arabidopsis thaliana (Mouse-ear cress) PE=2 SV=1	PREDICTED: probable WRKY transcription factor 57 [Vitis vinifera]
VIT_17s0000g01280	0.306743	3.68295	0.441533	2.62295	10.4016	9.98668	--	--	Biological Process: response to molecule of bacterial origin (GO:0002237);; Biological Process: respiratory burst involved in defense response (GO:0002679);; Molecular Function: sequence-specific DNA binding transcription factor activity (GO:0003700);; Molecular Function: protein binding (GO:0005515);; Cellular Component: nucleus (GO:0005634);; Biological Process: regulation of transcription, DNA…	--	Probable WRKY transcription factor 75 GN=WRKY75 OS=Arabidopsis thaliana (Mouse-ear cress) PE=2 SV=1	WRKY-type DNA binding protein 1 [Vitis vinifera]
VIT_01s0150g00460	1.3311	10.8457	9.0762	9.57775	46.9586	15.2946	[G]	Carbohydrate transport and metabolism	Biological Process: polysaccharide biosynthetic process (GO:0000271);; Molecular Function: hydrolase activity, hydrolyzing O-glycosyl compounds (GO:0004553);; Cellular Component: Golgi apparatus (GO:0005794);; Biological Process: cellular glucan metabolic process (GO:0006073);; Biological Process: pattern specification process (GO:0007389);; Biological Process: regulation of cell size (GO:0008361…	K08235|0.0|vvi:100232906|xyloglucan endotransglycosylase XET2	Probable xyloglucan endotransglucosylase/hydrolase protein B (Precursor) GN=XTHB OS=Phaseolus angularis (Azuki bean) PE=2 SV=1	PREDICTED: probable xyloglucan endotransglucosylase/hydrolase protein B [Vitis vinifera]
VIT_11s0016g03880	13.1662	39.6901	17.0556	28.1497	101.272	31.1216	--	--	Molecular Function: protein serine/threonine kinase activity (GO:0004674);; Molecular Function: ATP binding (GO:0005524);; Cellular Component: plasma membrane (GO:0005886);; Cellular Component: integral component of plasma membrane (GO:0005887);; Cellular Component: plasmodesma (GO:0009506);; Biological Process: response to wounding (GO:0009611);; Biological Process: response to fungus (GO:000962…	--	Proline-rich receptor-like protein kinase PERK1 GN=PERK1 OS=Arabidopsis thaliana (Mouse-ear cress) PE=1 SV=1	PREDICTED: proline-rich receptor-like protein kinase PERK1-like isoform 2 [Vitis vinifera]
VIT_13s0084g00820	0.99548	1.09964	5.15539	4.01124	45.0988	11.6098	--	--	Molecular Function: aspartic-type endopeptidase activity (GO:0004190);; Biological Process: proteolysis (GO:0006508);; Biological Process: defense response (GO:0006952);; Molecular Function: peptidase activity (GO:0008233);; Cellular Component: plant-type cell wall (GO:0009505);; Cellular Component: chloroplast (GO:0009507);; Biological Process: response to endogenous stimulus (GO:0009719);; Biol…	--	Protein ASPARTIC PROTEASE IN GUARD CELL 2 (Precursor) GN=ASPG2 OS=Arabidopsis thaliana (Mouse-ear cress) PE=2 SV=1	PREDICTED: aspartic proteinase nepenthesin-1-like isoform 1 [Vitis vinifera]
VIT_04s0008g00150	5.54537	6.15774	3.83508	47.4029	76.3268	13.8532	--	--	Biological Process: MAPK cascade (GO:0000165);; Biological Process: response to hypoxia (GO:0001666);; Molecular Function: DNA binding (GO:0003677);; Molecular Function: sequence-specific DNA binding transcription factor activity (GO:0003700);; Cellular Component: cytosol (GO:0005829);; Biological Process: trehalose biosynthetic process (GO:0005992);; Biological Process: regulation of transcripti…	--	Protein BEARSKIN1 GN=T16O9.16 OS=Arabidopsis thaliana (Mouse-ear cress) PE=2 SV=1	PREDICTED: protein ATAF2 [Vitis vinifera]
VIT_13s0019g02010	0.204281	0.859572	0.39122	4.31707	17.2383	4.45457	[R]	General function prediction only	Biological Process: response to auxin (GO:0009733);; Biological Process: response to abscisic acid (GO:0009737);; Biological Process: embryo development ending in seed dormancy (GO:0009793);; Biological Process: coumarin biosynthetic process (GO:0009805);; Biological Process: flavonoid biosynthetic process (GO:0009813);; Biological Process: cell wall modification involved in abscission (GO:000983…	--	Protein SRG1 GN=SRG1 OS=Arabidopsis thaliana (Mouse-ear cress) PE=2 SV=1	unnamed protein product [Vitis vinifera]
VIT_02s0012g01410	3.68232	6.78369	2.67992	6.96604	41.1842	15.6594	--	--	Cellular Component: Golgi apparatus (GO:0005794);; Cellular Component: plasma membrane (GO:0005886);; Biological Process: microtubule nucleation (GO:0007020);; Biological Process: aging (GO:0007568);; Biological Process: regulation of cell size (GO:0008361);; Biological Process: fatty acid catabolic process (GO:0009062);; Cellular Component: plasmodesma (GO:0009506);; Cellular Component: chloropl…	--	Protein TORNADO 2 GN=MZA15.11 OS=Arabidopsis thaliana (Mouse-ear cress) PE=1 SV=1	PREDICTED: uncharacterized protein LOC100266064 [Vitis vinifera]
VIT_16s0098g01380	29.5146	73.7577	24.435	78.9484	229.589	106.849	--	--	Cellular Component: nucleus (GO:0005634);; Biological Process: fatty acid beta-oxidation (GO:0006635);; Biological Process: cell wall modification involved in abscission (GO:0009830);;	--	Protein yippee-like At4g27745 GN=At4g27745 OS=Arabidopsis thaliana (Mouse-ear cress) PE=3 SV=2	PREDICTED: protein yippee-like At4g27745 isoform 2 [Vitis vinifera]
VIT_18s0001g07380	1.39586	28.2106	2.9696	10.2653	24.7833	4.34405	--	--	Molecular Function: DNA binding (GO:0003677);; Biological Process: multicellular organismal development (GO:0007275);; Cellular Component: intracellular part (GO:0044424);; Cellular Component: cell periphery (GO:0071944);;	--	Putative DNA-binding protein ESCAROLA GN=ESC OS=Arabidopsis thaliana (Mouse-ear cress) PE=2 SV=1	PREDICTED: uncharacterized protein LOC100255831 [Vitis vinifera]
VIT_01s0011g02480	1.49433	3.74291	1.64884	3.09931	12.5742	5.15615	[P]	Inorganic ion transport and metabolism	Molecular Function: magnesium ion binding (GO:0000287);; Molecular Function: phospholipid-translocating ATPase activity (GO:0004012);; Molecular Function: calmodulin binding (GO:0005516);; Molecular Function: ATP binding (GO:0005524);; Cellular Component: plasma membrane (GO:0005886);; Biological Process: ion transport (GO:0006811);; Biological Process: cation transport (GO:0006812);; Biological …	K01530|0.0|vvi:100256123|hypothetical protein LOC100256123	Putative phospholipid-transporting ATPase 9 GN=ALA9 OS=Arabidopsis thaliana (Mouse-ear cress) PE=3 SV=1	PREDICTED: putative phospholipid-transporting ATPase 9-like isoform 1 [Vitis vinifera]
VIT_00s0294g00010	6.674	1.96199	8.82488	16.7224	9.95466	0.0249906	--	--	Molecular Function: protein serine/threonine kinase activity (GO:0004674);; Molecular Function: ATP binding (GO:0005524);; Biological Process: protein phosphorylation (GO:0006468);; Molecular Function: polysaccharide binding (GO:0030247);;	--	Putative RING-H2 finger protein ATL21A (Precursor) GN=ATL21A OS=Arabidopsis thaliana (Mouse-ear cress) PE=3 SV=1	PREDICTED: probable receptor-like protein kinase At1g67000-like [Vitis vinifera]
VIT_10s0071g01060	1.61307	4.08189	1.51554	4.68349	15.6964	7.27097	[G]	Carbohydrate transport and metabolism	Molecular Function: magnesium ion binding (GO:0000287);; Molecular Function: pyruvate kinase activity (GO:0004743);; Molecular Function: ATP binding (GO:0005524);; Cellular Component: cytoplasm (GO:0005737);; Cellular Component: mitochondrion (GO:0005739);; Cellular Component: plasma membrane (GO:0005886);; Biological Process: gluconeogenesis (GO:0006094);; Biological Process: glycolytic process …	K00873|0.0|vvi:100255934|hypothetical protein LOC100255934	Pyruvate kinase, cytosolic isozyme OS=Glycine max (Soybean) PE=1 SV=1	PREDICTED: pyruvate kinase, cytosolic isozyme isoform 1 [Vitis vinifera]
VIT_17s0000g02500	1.88778	6.42062	2.46985	6.07728	19.877	10.1102	[R]	General function prediction only	Molecular Function: DNA binding (GO:0003677);; Molecular Function: GTPase activity (GO:0003924);; Molecular Function: GTP binding (GO:0005525);; Cellular Component: nucleus (GO:0005634);; Cellular Component: cytoplasm (GO:0005737);; Cellular Component: vacuolar membrane (GO:0005774);; Cellular Component: Golgi apparatus (GO:0005794);; Cellular Component: cytosol (GO:0005829);; Cellular Component:…	--	Ras-related protein RABA6b GN=RABA6B OS=Arabidopsis thaliana (Mouse-ear cress) PE=2 SV=2	PREDICTED: ras-related protein RABA6b [Vitis vinifera]
VIT_05s0029g00080	0.543183	2.95684	1.14866	3.62836	17.7734	3.41581	[RTKL]	--	Biological Process: microtubule cytoskeleton organization (GO:0000226);; Biological Process: cytokinesis by cell plate formation (GO:0000911);; Molecular Function: protein serine/threonine kinase activity (GO:0004674);; Molecular Function: ATP binding (GO:0005524);; Cellular Component: vacuole (GO:0005773);; Cellular Component: plasma membrane (GO:0005886);; Biological Process: cellular protein m…	--	Receptor like protein kinase S.2 GN=F24L7.6 OS=Arabidopsis thaliana (Mouse-ear cress) PE=2 SV=2	PREDICTED: receptor like protein kinase S.2-like [Vitis vinifera]
VIT_08s0032g01000	1.14782	0.531657	0.316488	3.1921	18.8949	6.33751	--	--	Cellular Component: nucleus (GO:0005634);; Molecular Function: zinc ion binding (GO:0008270);;	--	RING-H2 finger protein ATL70 GN=ATL70 OS=Arabidopsis thaliana (Mouse-ear cress) PE=2 SV=1	unnamed protein product [Vitis vinifera]
VIT_05s0020g03870	3.92148	7.84873	3.40695	12.2919	18.7982	7.34549	[RTKL]	--	Biological Process: regulation of response to biotic stimulus (GO:0002831);; Molecular Function: protein serine/threonine kinase activity (GO:0004674);; Molecular Function: non-membrane spanning protein tyrosine kinase activity (GO:0004715);; Molecular Function: signal transducer activity (GO:0004871);; Molecular Function: binding (GO:0005488);; Molecular Function: ATP binding (GO:0005524);; Cell…	--	Serine/threonine-protein kinase HT1 GN=HT1 OS=Arabidopsis thaliana (Mouse-ear cress) PE=1 SV=1	PREDICTED: serine/threonine-protein kinase HT1-like [Vitis vinifera]
VIT_06s0004g01780	2.98669	5.50132	4.10628	9.94391	17.9725	8.82229	[RTKL]	--	Molecular Function: protein serine/threonine kinase activity (GO:0004674);; Molecular Function: ATP binding (GO:0005524);; Cellular Component: nucleus (GO:0005634);; Cellular Component: vacuole (GO:0005773);; Cellular Component: plasma membrane (GO:0005886);; Biological Process: transcription, DNA-templated (GO:0006351);; Biological Process: response to oxidative stress (GO:0006979);; Molecular F…	--	Serine/threonine-protein kinase OXI1 GN=MJL12.21 OS=Arabidopsis thaliana (Mouse-ear cress) PE=1 SV=1	PREDICTED: serine/threonine-protein kinase OXI1-like [Vitis vinifera]
VIT_07s0005g00170	7.57912	10.1622	0.714187	12.6883	191.947	13.0533	--	--	Molecular Function: translation elongation factor activity (GO:0003746);; Cellular Component: vacuole (GO:0005773);; Biological Process: translational elongation (GO:0006414);; Biological Process: amino acid transport (GO:0006865);; Biological Process: response to stress (GO:0006950);; Biological Process: fatty acid catabolic process (GO:0009062);; Biological Process: response to chitin (GO:00102…	--	Stress-related protein GN=SRP OS=Vitis riparia (Frost grape) PE=2 SV=1	PREDICTED: stress-related protein-like [Vitis vinifera]
VIT_11s0016g00860	0.124304	1.22731	0.16496	3.59619	8.46483	3.45063	[G]	Carbohydrate transport and metabolism	Biological Process: biosynthetic process (GO:0009058);; Molecular Function: strictosidine synthase activity (GO:0016844);;	--	Strictosidine synthase 1 (Precursor) GN=SS1 OS=Arabidopsis thaliana (Mouse-ear cress) PE=2 SV=2	PREDICTED: adipocyte plasma membrane-associated protein-like [Vitis vinifera]
VIT_07s0005g00750	38.9399	76.3202	23.1658	105.263	404.859	132.889	[M]	Cell wall/membrane/envelope biogenesis	Biological Process: response to hypoxia (GO:0001666);; Cellular Component: mitochondrion (GO:0005739);; Cellular Component: vacuole (GO:0005773);; Cellular Component: cytosol (GO:0005829);; Cellular Component: plasma membrane (GO:0005886);; Biological Process: starch metabolic process (GO:0005982);; Biological Process: sucrose metabolic process (GO:0005985);; Biological Process: sucrose biosynthe…	K00695|0.0|vvi:100267606|hypothetical protein LOC100267606	Sucrose synthase 2 GN=SUS2 OS=Pisum sativum (Garden pea) PE=2 SV=1	PREDICTED: sucrose synthase 2 [Vitis vinifera]
VIT_02s0025g04230	20.7706	77.0982	66.6403	54.3405	210.246	146.074	--	--	Molecular Function: serine-type endopeptidase inhibitor activity (GO:0004867);; Cellular Component: cell wall (GO:0005618);; Cellular Component: vacuole (GO:0005773);; Biological Process: regulation of transcription, DNA-templated (GO:0006355);; Biological Process: signal transduction (GO:0007165);; Biological Process: response to virus (GO:0009615);; Biological Process: response to bacterium (GO…	--	Thaumatin-like protein (Precursor) GN=tlp OS=Actinidia deliciosa (Kiwi) PE=1 SV=2	PREDICTED: thaumatin-like protein [Vitis vinifera]
VIT_13s0019g02020	1.29407	1.47896	1.15295	5.63278	23.4339	6.52336	--	--	Cellular Component: extracellular region (GO:0005576);; Cellular Component: cell wall (GO:0005618);; Cellular Component: vacuole (GO:0005773);; Biological Process: regulation of transcription, DNA-templated (GO:0006355);; Biological Process: signal transduction (GO:0007165);; Biological Process: response to virus (GO:0009615);; Biological Process: response to bacterium (GO:0009617);; Biological P…	--	Thaumatin-like protein (Precursor) OS=Oryza sativa subsp. japonica (Rice) PE=2 SV=1	PREDICTED: thaumatin-like protein [Vitis vinifera]
VIT_18s0041g01620	3.25709	8.1288	7.23348	14.8794	31.5661	13.387	[S]	Function unknown	Molecular Function: binding (GO:0005488);; Biological Process: response to virus (GO:0009615);; Biological Process: plant-type hypersensitive response (GO:0009626);; Cellular Component: intracellular membrane-bounded organelle (GO:0043231);; Cellular Component: cytoplasmic part (GO:0044444);; Cellular Component: intracellular organelle part (GO:0044446);;	--	TMV resistance protein N GN=N OS=Nicotiana glutinosa (Tobacco) PE=1 SV=1	unnamed protein product [Vitis vinifera]
VIT_18s0089g00100	38.4049	40.7031	49.6618	33.7368	34.6988	62.9456	[S]	Function unknown	Molecular Function: nucleotide binding (GO:0000166);; Molecular Function: protein binding (GO:0005515);; Molecular Function: ATP binding (GO:0005524);; Cellular Component: mitochondrion (GO:0005739);; Biological Process: defense response (GO:0006952);; Biological Process: signal transduction (GO:0007165);; Cellular Component: plasmodesma (GO:0009506);; Cellular Component: chloroplast (GO:0009507)…	--	TMV resistance protein N GN=N OS=Nicotiana glutinosa (Tobacco) PE=1 SV=1	unnamed protein product [Vitis vinifera]
VIT_08s0007g05030	1.39704	1.39653	0.27843	13.7948	21.0957	3.76705	[KAD]	--	Molecular Function: DNA binding (GO:0003677);; Molecular Function: chromatin binding (GO:0003682);; Molecular Function: sequence-specific DNA binding transcription factor activity (GO:0003700);; Molecular Function: protein binding (GO:0005515);; Cellular Component: nucleus (GO:0005634);; Biological Process: polyamine catabolic process (GO:0006598);; Biological Process: oligopeptide transport (GO:…	K09422|0.0|vvi:100267549|hypothetical protein LOC100267549	Transcription factor RAX2 GN=T1J8.7 OS=Arabidopsis thaliana (Mouse-ear cress) PE=1 SV=1	PREDICTED: transcription factor RAX1 [Vitis vinifera]
VIT_12s0035g00070	1.54826	2.86169	1.56953	16.8916	53.6436	54.9697	[QR]	--	--	--	Translationally-controlled tumor protein homolog GN=TCTP OS=Elaeis guineensis var. tenera (Oil palm) PE=1 SV=1	hypothetical protein PRUPE_ppa009639mg [Prunus persica]
VIT_10s0003g00480	0.288762	7.042	0.564715	8.31953	35.057	20.0196	[QR]	--	Cellular Component: cytoplasm (GO:0005737);; Molecular Function: O-methyltransferase activity (GO:0008171);; Biological Process: isoflavonoid phytoalexin biosynthetic process (GO:0009701);; Biological Process: flavonoid metabolic process (GO:0009812);; Biological Process: alkaloid biosynthetic process (GO:0009821);; Molecular Function: isoflavone 4'-O-methyltransferase activity (GO:0030746);; Mol…	--	Trans-resveratrol di-O-methyltransferase GN=ROMT OS=Vitis vinifera (Grape) PE=1 SV=2	PREDICTED: isoflavone-7-O-methyltransferase 9 isoform 1 [Vitis vinifera]
VIT_14s0171g00110	1.98016	3.86258	3.52764	2.53034	23.9913	4.42036	[R]	General function prediction only	Biological Process: sulfur amino acid metabolic process (GO:0000096);; Biological Process: defense response to insect (GO:0002213);; Molecular Function: GTPase activity (GO:0003924);; Molecular Function: phospholipase activity (GO:0004620);; Molecular Function: triglyceride lipase activity (GO:0004806);; Cellular Component: extracellular region (GO:0005576);; Cellular Component: nucleus (GO:00056…	--	Triacylglycerol lipase 2 (Precursor) GN=LIP2 OS=Arabidopsis thaliana (Mouse-ear cress) PE=2 SV=1	PREDICTED: triacylglycerol lipase 2-like [Vitis vinifera]
VIT_14s0108g00440	3.79694	2.50798	3.51509	7.41409	28.5571	10.2434	[Z]	Cytoskeleton	Biological Process: microtubule cytoskeleton organization (GO:0000226);; Biological Process: cell morphogenesis (GO:0000902);; Molecular Function: GTPase activity (GO:0003924);; Molecular Function: structural constituent of cytoskeleton (GO:0005200);; Molecular Function: protein binding (GO:0005515);; Molecular Function: GTP binding (GO:0005525);; Cellular Component: cell wall (GO:0005618);; Cell…	K07374|0.0|vvi:100247366|hypothetical protein LOC100247366	Tubulin alpha chain GN=TUBA OS=Prunus dulcis (Almond) PE=2 SV=1	PREDICTED: tubulin alpha chain [Vitis vinifera]
VIT_11s0016g00060	1.39134	6.92294	3.92418	3.98547	16.98	10.028	--	--	Molecular Function: RNA binding (GO:0003723);; Molecular Function: RNA-directed DNA polymerase activity (GO:0003964);; Molecular Function: ubiquitin thiolesterase activity (GO:0004221);; Biological Process: RNA-dependent DNA replication (GO:0006278);; Biological Process: ubiquitin-dependent protein catabolic process (GO:0006511);; Molecular Function: cysteine-type peptidase activity (GO:0008234);;	K11855|4e-18|vvi:100246880|hypothetical protein LOC100246880	Ubiquitin carboxyl-terminal hydrolase 23 GN=UBP23 OS=Arabidopsis thaliana (Mouse-ear cress) PE=2 SV=2	unnamed protein product [Vitis vinifera]
VIT_01s0011g06140	1.42345	4.66817	1.21815	4.03627	14.5998	5.83136	--	--	Cellular Component: ubiquitin ligase complex (GO:0000151);; Biological Process: respiratory burst involved in defense response (GO:0002679);; Molecular Function: ubiquitin-protein transferase activity (GO:0004842);; Molecular Function: protein binding (GO:0005515);; Cellular Component: nucleus (GO:0005634);; Cellular Component: cytosol (GO:0005829);; Biological Process: protein targeting to membr…	--	U-box domain-containing protein 21 GN=PUB21 OS=Arabidopsis thaliana (Mouse-ear cress) PE=2 SV=1	PREDICTED: U-box domain-containing protein 21-like [Vitis vinifera]
VIT_01s0011g00690	9.41909	19.3481	10.0472	37.1287	44.706	19.9417	[M]	Cell wall/membrane/envelope biogenesis	Molecular Function: UDP-glucose 6-dehydrogenase activity (GO:0003979);; Cellular Component: cell wall (GO:0005618);; Cellular Component: nucleus (GO:0005634);; Cellular Component: cytosol (GO:0005829);; Biological Process: glucose catabolic process (GO:0006007);; Biological Process: UDP-glucuronate biosynthetic process (GO:0006065);; Biological Process: Golgi organization (GO:0007030);; Biologica…	K00012|0.0|vvi:100261061|hypothetical protein LOC100261061	UDP-glucose 6-dehydrogenase 1 GN=UGD1 OS=Glycine max (Soybean) PE=1 SV=1	PREDICTED: UDP-glucose 6-dehydrogenase-like isoform 1 [Vitis vinifera]
VIT_04s0069g01010	1.85878	6.56239	2.53354	3.98333	13.4535	11.9238	--	--	--	--	Uncharacterized protein At1g08160 GN=At1g08160 OS=Arabidopsis thaliana (Mouse-ear cress) PE=2 SV=1	PREDICTED: uncharacterized protein LOC100244374 [Vitis vinifera]
VIT_06s0009g01620	8.10133	29.0112	7.29886	41.7044	64.777	12.9786	--	--	Cellular Component: plasma membrane (GO:0005886);; Cellular Component: plasmodesma (GO:0009506);;	--	Uncharacterized protein At1g08160 GN=At1g08160 OS=Arabidopsis thaliana (Mouse-ear cress) PE=2 SV=1	PREDICTED: uncharacterized protein LOC100242686 [Vitis vinifera]
VIT_05s0020g02200	0.131171	1.26053	0.624768	1.68171	7.44212	4.77463	[F]	Nucleotide transport and metabolism	Cellular Component: cell wall (GO:0005618);; Molecular Function: hydrolase activity (GO:0016787);;	--	Uridine nucleosidase 1 GN=URH1 OS=Arabidopsis thaliana (Mouse-ear cress) PE=1 SV=2	PREDICTED: uncharacterized protein LOC100263026 [Vitis vinifera]
VIT_19s0015g00490	3.68871	1.89198	3.06039	6.93957	30.7403	10.4063	--	--	Biological Process: cell morphogenesis (GO:0000902);; Cellular Component: extracellular region (GO:0005576);; Cellular Component: plasma membrane (GO:0005886);; Biological Process: cell growth (GO:0016049);; Cellular Component: anchored component of membrane (GO:0031225);; Cellular Component: intracellular membrane-bounded organelle (GO:0043231);; Cellular Component: cytoplasmic part (GO:0044444)…	--	Vegetative cell wall protein gp1 (Precursor) GN=GP1 OS=Chlamydomonas reinhardtii (Chlamydomonas smithii) PE=2 SV=1	PREDICTED: uncharacterized protein LOC284861-like [Vitis vinifera]
VIT_18s0041g00020	5.25473	4.56353	0.863863	17.2121	69.5355	4.8717	[RTKL]	--	Molecular Function: protein serine/threonine kinase activity (GO:0004674);; Molecular Function: calcium ion binding (GO:0005509);; Molecular Function: ATP binding (GO:0005524);; Cellular Component: extracellular region (GO:0005576);; Cellular Component: cell wall (GO:0005618);; Cellular Component: plasma membrane (GO:0005886);; Biological Process: protein phosphorylation (GO:0006468);; Biological…	--	Wall-associated receptor kinase 2 (Precursor) GN=WAK2 OS=Arabidopsis thaliana (Mouse-ear cress) PE=1 SV=1	hypothetical protein VITISV_027752 [Vitis vinifera]
VIT_18s0001g11620	0.42436	2.47971	0.601132	5.24652	19.8485	1.52079	[RTKL]	--	Molecular Function: protein serine/threonine kinase activity (GO:0004674);; Molecular Function: ATP binding (GO:0005524);; Biological Process: protein phosphorylation (GO:0006468);; Biological Process: phosphate-containing compound metabolic process (GO:0006796);; Biological Process: pollen development (GO:0009555);; Biological Process: response to fungus (GO:0009620);; Biological Process: post-e…	--	Wall-associated receptor kinase-like 14 (Precursor) GN=WAKL14 OS=Arabidopsis thaliana (Mouse-ear cress) PE=2 SV=2	PREDICTED: wall-associated receptor kinase-like 14-like [Vitis vinifera]
VIT_16s0050g02510	6.5624	7.35796	3.60829	6.81616	20.64	3.8377	--	--	Biological Process: respiratory burst involved in defense response (GO:0002679);; Molecular Function: sequence-specific DNA binding transcription factor activity (GO:0003700);; Molecular Function: calmodulin binding (GO:0005516);; Cellular Component: nucleus (GO:0005634);; Biological Process: regulation of transcription, DNA-templated (GO:0006355);; Biological Process: iron ion transport (GO:0006…	--	WRKY transcription factor 53 OS=Arabidopsis thaliana (Mouse-ear cress) PE=2 SV=1	PREDICTED: WRKY transcription factor 53-like [Vitis vinifera]
VIT_17s0000g06200	3.30785	8.69033	1.21304	14.6058	24.9933	5.76901	--	--	Molecular Function: DNA binding (GO:0003677);; Molecular Function: sequence-specific DNA binding transcription factor activity (GO:0003700);; Molecular Function: protein binding (GO:0005515);; Cellular Component: nucleus (GO:0005634);; Biological Process: response to xenobiotic stimulus (GO:0009410);; Biological Process: response to water deprivation (GO:0009414);; Biological Process: photomorpho…	--	ZF-HD homeobox protein At4g24660 GN=At4g24660 OS=Arabidopsis thaliana (Mouse-ear cress) PE=1 SV=1	predicted protein [Populus trichocarpa]
VIT_14s0066g01880	4.66126	6.61831	3.66865	16.2949	25.3064	9.33897	[R]	General function prediction only	Cellular Component: nucleus (GO:0005634);; Biological Process: protein targeting to membrane (GO:0006612);; Biological Process: response to stress (GO:0006950);; Biological Process: signal transduction (GO:0007165);; Molecular Function: zinc ion binding (GO:0008270);; Biological Process: toxin catabolic process (GO:0009407);; Biological Process: response to water deprivation (GO:0009414);; Biolog…	--	Zinc finger AN1 domain-containing stress-associated protein 12 GN=T19D11.2 OS=Arabidopsis thaliana (Mouse-ear cress) PE=2 SV=2	PREDICTED: zinc finger AN1 domain-containing stress-associated protein 12 [Vitis vinifera]
VIT_01s0011g03780	0.852359	2.24621	1.48977	2.59366	11.3801	5.30007	--	--	Molecular Function: nucleic acid binding (GO:0003676);; Molecular Function: DNA binding (GO:0003677);; Molecular Function: sequence-specific DNA binding transcription factor activity (GO:0003700);; Cellular Component: intracellular (GO:0005622);; Cellular Component: nucleus (GO:0005634);; Biological Process: regulation of transcription, DNA-templated (GO:0006355);; Biological Process: iron ion tr…	--	Zinc finger protein 6 OS=Arabidopsis thaliana (Mouse-ear cress) PE=2 SV=1	PREDICTED: zinc finger protein 6 [Vitis vinifera]
VIT_13s0019g00480	4.02735	3.83933	1.89197	15.0329	37.185	3.62402	--	--	Molecular Function: DNA binding (GO:0003677);; Biological Process: regulation of transcription, DNA-templated (GO:0006355);; Biological Process: response to oxidative stress (GO:0006979);; Biological Process: signal transduction (GO:0007165);; Biological Process: response to heat (GO:0009408);; Biological Process: response to wounding (GO:0009611);; Biological Process: cold acclimation (GO:000963…	--	Zinc finger protein ZAT12 GN=MMN10.11 OS=Arabidopsis thaliana (Mouse-ear cress) PE=2 SV=1	PREDICTED: zinc finger protein ZAT12-like [Vitis vinifera]
VIT_02s0025g00420	0.195665	2.59785	0.624419	0.464592	13.4431	1.64438	--	--	Biological Process: response to molecule of bacterial origin (GO:0002237);; Biological Process: respiratory burst involved in defense response (GO:0002679);; Molecular Function: sequence-specific DNA binding transcription factor activity (GO:0003700);; Molecular Function: protein binding (GO:0005515);; Cellular Component: nucleus (GO:0005634);; Biological Process: regulation of transcription, DNA…	--	Probable WRKY transcription factor GN=WRKY75 OS=Arabidopsis thaliana (Mouse-ear cress) PE=2 SV=1	WRKY-type DNA binding protein 1 [Vitis vinifera]
